# Supplementary material for: Lightwave-electronic harmonic frequency mixing
Source: Sci Adv. 2024 Aug 14;10(33):eadq0642. doi: 10.1126/sciadv.adq0642 (PMC11800882; doi:10.1126/sciadv.adq0642)
Supplement: Supplementary file 2 — Data S1 [file sciadv.adq0642_data_s1.zip]

Archive with 11 entries (11 files):
- Data_and_code/Degenerate1690.csv
- Data_and_code/dJ_FN_SI_Asym.m
- Data_and_code/exp_cross_correlation.m
- Data_and_code/fft.m
- Data_and_code/FN_crossCorrelation.m
- Data_and_code/FN_freq_BW.m
- Data_and_code/gaussianPulseHOD.m
- Data_and_code/J_FN_SI_Asym.m
- Data_and_code/NonDegenerate_f_2f.csv
- Data_and_code/Spectrometer1690.csv
- Data_and_code/SpectrometerSHG.csv
