# Supplementary material for: Lightwave-electronic harmonic frequency mixing
Source: Sci Adv. 2024 Aug 14;10(33):eadq0642. doi: 10.1126/sciadv.adq0642 (PMC11800882; doi:10.1126/sciadv.adq0642)
Supplement: Supplementary file 2 — Data S1 [file sciadv.adq0642_data_s1.zip › Data_and_code/Degenerate1690.csv]

time (fs)	deltaI
0	-0.904523453
-0.06428507	-0.874372704
-0.128570139	-0.869347579
-0.192855209	-0.864322454
-0.257140279	-0.889448078
-0.321425348	-0.914573702
-0.385710418	-0.989950574
-0.449995487	-1.050252072
-0.514280557	-1.105528445
-0.578565627	-1.160804818
-0.642850696	-1.195980691
-0.707135766	-1.195980691
-0.771420836	-1.180905317
-0.835705905	-1.135679194
-0.899990975	-1.085427946
-0.964276045	-1.020101323
-1.028561114	-0.96482495
-1.092846184	-0.914573702
-1.157131254	-0.869347579
-1.221416323	-0.84924708
-1.285701393	-0.864322454
-1.349986462	-0.889448078
-1.414271532	-0.929649077
-1.478556602	-0.98492545
-1.542841671	-1.030151573
-1.607126741	-1.080402821
-1.671411811	-1.115578694
-1.73569688	-1.135679194
-1.79998195	-1.125628944
-1.86426702	-1.095478195
-1.928552089	-1.040201822
-1.992837159	-0.969850075
-2.057122229	-0.919598827
-2.121407298	-0.85929733
-2.185692368	-0.814071206
-2.249977437	-0.758794834
-2.314262507	-0.748744584
-2.378547577	-0.773870208
-2.442832646	-0.798995832
-2.507117716	-0.809046082
-2.571402786	-0.854272205
-2.635687855	-0.889448078
-2.699972925	-0.919598827
-2.764257995	-0.944724451
-2.828543064	-0.979900325
-2.892828134	-0.989950574
-2.957113204	-0.98492545
-3.021398273	-0.9748752
-3.085683343	-0.989950574
-3.149968412	-0.96482495
-3.214253482	-0.98492545
-3.278538552	-0.959799826
-3.342823621	-0.954774701
-3.407108691	-0.944724451
-3.471393761	-0.919598827
-3.53567883	-0.914573702
-3.5999639	-0.874372704
-3.66424897	-0.854272205
-3.728534039	-0.819096331
-3.792819109	-0.798995832
-3.857104179	-0.824121456
-3.921389248	-0.85929733
-3.985674318	-0.889448078
-4.049959387	-0.934674202
-4.114244457	-1.005025949
-4.178529527	-1.080402821
-4.242814596	-1.160804818
-4.307099666	-1.201005816
-4.371384736	-1.241206814
-4.435669805	-1.241206814
-4.499954875	-1.246231939
-4.564239945	-1.195980691
-4.628525014	-1.140704318
-4.692810084	-1.060302322
-4.757095154	-0.98492545
-4.821380223	-0.934674202
-4.885665293	-0.879397829
-4.949950362	-0.869347579
-5.014235432	-0.864322454
-5.078520502	-0.894473203
-5.142805571	-0.939699326
-5.207090641	-1.010051074
-5.271375711	-1.09045307
-5.33566078	-1.135679194
-5.39994585	-1.185930442
-5.46423092	-1.22613144
-5.528515989	-1.221106315
-5.592801059	-1.195980691
-5.657086129	-1.150754568
-5.721371198	-1.09045307
-5.785656268	-1.000000824
-5.849941337	-0.914573702
-5.914226407	-0.864322454
-5.978511477	-0.804020957
-6.042796546	-0.768845083
-6.107081616	-0.748744584
-6.171366686	-0.748744584
-6.235651755	-0.773870208
-6.299936825	-0.819096331
-6.364221895	-0.869347579
-6.428506964	-0.919598827
-6.492792034	-0.979900325
-6.557077104	-1.030151573
-6.621362173	-1.055277197
-6.685647243	-1.085427946
-6.749932312	-1.10050332
-6.814217382	-1.11055357
-6.878502452	-1.10050332
-6.942787521	-1.10050332
-7.007072591	-1.060302322
-7.071357661	-1.045226947
-7.13564273	-1.000000824
-7.1999278	-0.954774701
-7.26421287	-0.924623952
-7.328497939	-0.909548578
-7.392783009	-0.84924708
-7.457068079	-0.814071206
-7.521353148	-0.814071206
-7.585638218	-0.798995832
-7.649923287	-0.809046082
-7.714208357	-0.83919683
-7.778493427	-0.879397829
-7.842778496	-0.919598827
-7.907063566	-0.979900325
-7.971348636	-1.035176698
-8.035633705	-1.060302322
-8.099918775	-1.085427946
-8.164203845	-1.075377696
-8.228488914	-1.060302322
-8.292773984	-1.020101323
-8.357059054	-0.96482495
-8.421344123	-0.919598827
-8.485629193	-0.864322454
-8.549914262	-0.798995832
-8.614199332	-0.753769709
-8.678484402	-0.73366921
-8.742769471	-0.71356871
-8.807054541	-0.73366921
-8.871339611	-0.809046082
-8.93562468	-0.864322454
-8.99990975	-0.929649077
-9.06419482	-1.030151573
-9.128479889	-1.09045307
-9.192764959	-1.150754568
-9.257050029	-1.175880192
-9.321335098	-1.201005816
-9.385620168	-1.195980691
-9.449905237	-1.155779693
-9.514190307	-1.11055357
-9.578475377	-1.070352571
-9.642760446	-1.005025949
-9.707045516	-0.959799826
-9.771330586	-0.904523453
-9.835615655	-0.894473203
-9.899900725	-0.894473203
-9.964185795	-0.914573702
-10.02847086	-0.909548578
-10.09275593	-0.929649077
-10.157041	-0.979900325
-10.22132607	-1.005025949
-10.28561114	-1.050252072
-10.34989621	-1.075377696
-10.41418128	-1.09045307
-10.47846635	-1.115578694
-10.54275142	-1.11055357
-10.60703649	-1.125628944
-10.67132156	-1.115578694
-10.73560663	-1.105528445
-10.7998917	-1.080402821
-10.86417677	-1.055277197
-10.92846184	-1.035176698
-10.99274691	-1.015076198
-11.05703198	-0.96482495
-11.12131705	-0.944724451
-11.18560212	-0.939699326
-11.24988719	-0.929649077
-11.31417226	-0.909548578
-11.37845733	-0.949749576
-11.4427424	-0.939699326
-11.50702747	-0.9748752
-11.57131254	-0.98492545
-11.63559761	-1.040201822
-11.69988267	-1.065327446
-11.76416774	-1.080402821
-11.82845281	-1.09045307
-11.89273788	-1.095478195
-11.95702295	-1.085427946
-12.02130802	-1.075377696
-12.08559309	-1.025126448
-12.14987816	-0.989950574
-12.21416323	-0.934674202
-12.2784483	-0.904523453
-12.34273337	-0.869347579
-12.40701844	-0.83919683
-12.47130351	-0.829146581
-12.53558858	-0.84924708
-12.59987365	-0.894473203
-12.66415872	-0.934674202
-12.72844379	-1.000000824
-12.79272886	-1.050252072
-12.85701393	-1.11055357
-12.921299	-1.140704318
-12.98558407	-1.185930442
-13.04986914	-1.211056066
-13.11415421	-1.21608119
-13.17843928	-1.190955566
-13.24272435	-1.170855067
-13.30700942	-1.120603819
-13.37129449	-1.085427946
-13.43557956	-1.020101323
-13.49986462	-0.954774701
-13.56414969	-0.924623952
-13.62843476	-0.909548578
-13.69271983	-0.914573702
-13.7570049	-0.929649077
-13.82128997	-0.959799826
-13.88557504	-0.994975699
-13.94986011	-1.030151573
-14.01414518	-1.060302322
-14.07843025	-1.09045307
-14.14271532	-1.120603819
-14.20700039	-1.11055357
-14.27128546	-1.120603819
-14.33557053	-1.10050332
-14.3998556	-1.065327446
-14.46414067	-1.035176698
-14.52842574	-1.020101323
-14.59271081	-0.979900325
-14.65699588	-0.949749576
-14.72128095	-0.919598827
-14.78556602	-0.914573702
-14.84985109	-0.894473203
-14.91413616	-0.874372704
-14.97842123	-0.864322454
-15.0427063	-0.884422954
-15.10699137	-0.879397829
-15.17127644	-0.894473203
-15.23556151	-0.919598827
-15.29984657	-0.934674202
-15.36413164	-0.959799826
-15.42841671	-0.979900325
-15.49270178	-0.979900325
-15.55698685	-1.000000824
-15.62127192	-0.98492545
-15.68555699	-0.979900325
-15.74984206	-0.96482495
-15.81412713	-0.924623952
-15.8784122	-0.874372704
-15.94269727	-0.83919683
-16.00698234	-0.783920458
-16.07126741	-0.753769709
-16.13555248	-0.71356871
-16.19983755	-0.683417962
-16.26412262	-0.693468211
-16.32840769	-0.703518461
-16.39269276	-0.748744584
-16.45697783	-0.768845083
-16.5212629	-0.829146581
-16.58554797	-0.874372704
-16.64983304	-0.914573702
-16.71411811	-0.954774701
-16.77840318	-0.9748752
-16.84268825	-0.98492545
-16.90697332	-1.005025949
-16.97125839	-0.994975699
-17.03554346	-0.9748752
-17.09982852	-0.924623952
-17.16411359	-0.899498328
-17.22839866	-0.874372704
-17.29268373	-0.84924708
-17.3569688	-0.85929733
-17.42125387	-0.854272205
-17.48553894	-0.869347579
-17.54982401	-0.939699326
-17.61410908	-0.969850075
-17.67839415	-1.030151573
-17.74267922	-1.09045307
-17.80696429	-1.135679194
-17.87124936	-1.165829942
-17.93553443	-1.170855067
-17.9998195	-1.170855067
-18.06410457	-1.185930442
-18.12838964	-1.165829942
-18.19267471	-1.125628944
-18.25695978	-1.105528445
-18.32124485	-1.080402821
-18.38552992	-1.075377696
-18.44981499	-1.035176698
-18.51410006	-1.000000824
-18.57838513	-1.000000824
-18.6426702	-0.98492545
-18.70695527	-1.005025949
-18.77124034	-1.010051074
-18.83552541	-1.015076198
-18.89981047	-1.040201822
-18.96409554	-1.045226947
-19.02838061	-1.070352571
-19.09266568	-1.070352571
-19.15695075	-1.09045307
-19.22123582	-1.11055357
-19.28552089	-1.105528445
-19.34980596	-1.11055357
-19.41409103	-1.120603819
-19.4783761	-1.09045307
-19.54266117	-1.050252072
-19.60694624	-1.050252072
-19.67123131	-1.005025949
-19.73551638	-0.979900325
-19.79980145	-0.959799826
-19.86408652	-0.919598827
-19.92837159	-0.899498328
-19.99265666	-0.904523453
-20.05694173	-0.884422954
-20.1212268	-0.899498328
-20.18551187	-0.919598827
-20.24979694	-0.934674202
-20.31408201	-0.959799826
-20.37836708	-0.98492545
-20.44265215	-1.015076198
-20.50693722	-1.020101323
-20.57122229	-1.020101323
-20.63550736	-1.000000824
-20.69979242	-0.979900325
-20.76407749	-0.944724451
-20.82836256	-0.889448078
-20.89264763	-0.84924708
-20.9569327	-0.814071206
-21.02121777	-0.788945582
-21.08550284	-0.788945582
-21.14978791	-0.804020957
-21.21407298	-0.824121456
-21.27835805	-0.844221955
-21.34264312	-0.879397829
-21.40692819	-0.944724451
-21.47121326	-0.989950574
-21.53549833	-1.025126448
-21.5997834	-1.045226947
-21.66406847	-1.065327446
-21.72835354	-1.080402821
-21.79263861	-1.085427946
-21.85692368	-1.075377696
-21.92120875	-1.030151573
-21.98549382	-1.015076198
-22.04977889	-1.020101323
-22.11406396	-0.96482495
-22.17834903	-0.96482495
-22.2426341	-0.959799826
-22.30691917	-0.944724451
-22.37120424	-0.949749576
-22.43548931	-0.954774701
-22.49977437	-0.96482495
-22.56405944	-0.949749576
-22.62834451	-0.9748752
-22.69262958	-0.979900325
-22.75691465	-0.949749576
-22.82119972	-0.959799826
-22.88548479	-0.949749576
-22.94976986	-0.914573702
-23.01405493	-0.889448078
-23.07834	-0.884422954
-23.14262507	-0.84924708
-23.20691014	-0.809046082
-23.27119521	-0.768845083
-23.33548028	-0.73366921
-23.39976535	-0.698493336
-23.46405042	-0.683417962
-23.52833549	-0.668342587
-23.59262056	-0.673367712
-23.65690563	-0.653267213
-23.7211907	-0.658292338
-23.78547577	-0.688443086
-23.84976084	-0.728644085
-23.91404591	-0.758794834
-23.97833098	-0.773870208
-24.04261605	-0.804020957
-24.10690112	-0.83919683
-24.17118619	-0.854272205
-24.23547126	-0.864322454
-24.29975632	-0.84924708
-24.36404139	-0.829146581
-24.42832646	-0.819096331
-24.49261153	-0.773870208
-24.5568966	-0.753769709
-24.62118167	-0.72361896
-24.68546674	-0.71356871
-24.74975181	-0.698493336
-24.81403688	-0.718593835
-24.87832195	-0.763819958
-24.94260702	-0.783920458
-25.00689209	-0.854272205
-25.07117716	-0.914573702
-25.13546223	-0.994975699
-25.1997473	-1.060302322
-25.26403237	-1.10050332
-25.32831744	-1.125628944
-25.39260251	-1.160804818
-25.45688758	-1.150754568
-25.52117265	-1.140704318
-25.58545772	-1.120603819
-25.64974279	-1.065327446
-25.71402786	-1.005025949
-25.77831293	-0.98492545
-25.842598	-0.969850075
-25.90688307	-0.944724451
-25.97116814	-0.949749576
-26.03545321	-0.9748752
-26.09973827	-1.005025949
-26.16402334	-1.075377696
-26.22830841	-1.130654069
-26.29259348	-1.195980691
-26.35687855	-1.251257064
-26.42116362	-1.281407813
-26.48544869	-1.321608811
-26.54973376	-1.321608811
-26.61401883	-1.296483187
-26.6783039	-1.266332438
-26.74258897	-1.241206814
-26.80687404	-1.201005816
-26.87115911	-1.140704318
-26.93544418	-1.095478195
-26.99972925	-1.030151573
-27.06401432	-0.9748752
-27.12829939	-0.9748752
-27.19258446	-0.994975699
-27.25686953	-1.005025949
-27.3211546	-1.025126448
-27.38543967	-1.060302322
-27.44972474	-1.10050332
-27.51400981	-1.160804818
-27.57829488	-1.206030941
-27.64257995	-1.241206814
-27.70686502	-1.281407813
-27.77115009	-1.296483187
-27.83543516	-1.316583686
-27.89972022	-1.331659061
-27.96400529	-1.296483187
-28.02829036	-1.256282189
-28.09257543	-1.221106315
-28.1568605	-1.150754568
-28.22114557	-1.085427946
-28.28543064	-1.015076198
-28.34971571	-0.96482495
-28.41400078	-0.919598827
-28.47828585	-0.889448078
-28.54257092	-0.889448078
-28.60685599	-0.899498328
-28.67114106	-0.894473203
-28.73542613	-0.96482495
-28.7997112	-1.015076198
-28.86399627	-1.085427946
-28.92828134	-1.125628944
-28.99256641	-1.170855067
-29.05685148	-1.185930442
-29.12113655	-1.180905317
-29.18542162	-1.130654069
-29.24970669	-1.070352571
-29.31399176	-0.9748752
-29.37827683	-0.879397829
-29.4425619	-0.783920458
-29.50684697	-0.688443086
-29.57113204	-0.628141589
-29.63541711	-0.547739592
-29.69970217	-0.507538594
-29.76398724	-0.527639093
-29.82827231	-0.572865216
-29.89255738	-0.603015965
-29.95684245	-0.673367712
-30.02112752	-0.738694334
-30.08541259	-0.819096331
-30.14969766	-0.874372704
-30.21398273	-0.924623952
-30.2782678	-0.934674202
-30.34255287	-0.929649077
-30.40683794	-0.884422954
-30.47112301	-0.834171706
-30.53540808	-0.778895333
-30.59969315	-0.703518461
-30.66397822	-0.643216963
-30.72826329	-0.59799084
-30.79254836	-0.527639093
-30.85683343	-0.497488344
-30.9211185	-0.522613968
-30.98540357	-0.552764717
-31.04968864	-0.582915466
-31.11397371	-0.643216963
-31.17825878	-0.743719459
-31.24254385	-0.793970707
-31.30682892	-0.879397829
-31.37111399	-0.954774701
-31.43539906	-1.015076198
-31.49968412	-1.085427946
-31.56396919	-1.115578694
-31.62825426	-1.135679194
-31.69253933	-1.125628944
-31.7568244	-1.10050332
-31.82110947	-1.060302322
-31.88539454	-1.010051074
-31.94967961	-0.969850075
-32.01396468	-0.919598827
-32.07824975	-0.879397829
-32.14253482	-0.869347579
-32.20681989	-0.879397829
-32.27110496	-0.914573702
-32.33539003	-0.979900325
-32.3996751	-1.065327446
-32.46396017	-1.145729443
-32.52824524	-1.286432938
-32.59253031	-1.381910309
-32.65681538	-1.492463054
-32.72110045	-1.572865051
-32.78538552	-1.608040925
-32.84967059	-1.623116299
-32.91395566	-1.633166549
-32.97824073	-1.582915301
-33.0425258	-1.497488179
-33.10681087	-1.391960558
-33.17109594	-1.286432938
-33.23538101	-1.185930442
-33.29966607	-1.10050332
-33.36395114	-1.040201822
-33.42823621	-1.015076198
-33.49252128	-1.020101323
-33.55680635	-1.050252072
-33.62109142	-1.105528445
-33.68537649	-1.195980691
-33.74966156	-1.271357563
-33.81394663	-1.356784685
-33.8782317	-1.417086182
-33.94251677	-1.452262056
-34.00680184	-1.472362555
-34.07108691	-1.452262056
-34.13537198	-1.391960558
-34.19965705	-1.306533437
-34.26394212	-1.190955566
-34.32822719	-1.070352571
-34.39251226	-0.939699326
-34.45679733	-0.819096331
-34.5210824	-0.71356871
-34.58536747	-0.643216963
-34.64965254	-0.592965715
-34.71393761	-0.572865216
-34.77822268	-0.582915466
-34.84250775	-0.633166714
-34.90679282	-0.663317462
-34.97107789	-0.71356871
-35.03536296	-0.773870208
-35.09964802	-0.83919683
-35.16393309	-0.874372704
-35.22821816	-0.919598827
-35.29250323	-0.909548578
-35.3567883	-0.889448078
-35.42107337	-0.844221955
-35.48535844	-0.809046082
-35.54964351	-0.718593835
-35.61392858	-0.648242088
-35.67821365	-0.572865216
-35.74249872	-0.497488344
-35.80678379	-0.427136597
-35.87106886	-0.386935598
-35.93535393	-0.366835099
-35.999639	-0.381910474
-36.06392407	-0.412061222
-36.12820914	-0.467337595
-36.19249421	-0.552764717
-36.25677928	-0.663317462
-36.32106435	-0.773870208
-36.38534942	-0.894473203
-36.44963449	-0.969850075
-36.51391956	-1.035176698
-36.57820463	-1.085427946
-36.6424897	-1.085427946
-36.70677477	-1.050252072
-36.77105984	-0.994975699
-36.83534491	-0.889448078
-36.89962997	-0.768845083
-36.96391504	-0.688443086
-37.02820011	-0.638191838
-37.09248518	-0.567840091
-37.15677025	-0.547739592
-37.22105532	-0.577890341
-37.28534039	-0.638191838
-37.34962546	-0.738694334
-37.41391053	-0.869347579
-37.4781956	-1.000000824
-37.54248067	-1.130654069
-37.60676574	-1.231156565
-37.67105081	-1.326633936
-37.73533588	-1.402010808
-37.79962095	-1.427136432
-37.86390602	-1.427136432
-37.92819109	-1.381910309
-37.99247616	-1.306533437
-38.05676123	-1.21608119
-38.1210463	-1.135679194
-38.18533137	-1.070352571
-38.24961644	-0.9748752
-38.31390151	-0.924623952
-38.37818658	-0.914573702
-38.44247165	-0.929649077
-38.50675672	-0.979900325
-38.57104179	-1.035176698
-38.63532686	-1.105528445
-38.69961192	-1.206030941
-38.76389699	-1.281407813
-38.82818206	-1.36180981
-38.89246713	-1.407035933
-38.9567522	-1.492463054
-39.02103727	-1.48743793
-39.08532234	-1.48743793
-39.14960741	-1.47738768
-39.21389248	-1.427136432
-39.27817755	-1.356784685
-39.34246262	-1.266332438
-39.40674769	-1.175880192
-39.47103276	-1.105528445
-39.53531783	-1.015076198
-39.5996029	-0.939699326
-39.66388797	-0.909548578
-39.72817304	-0.889448078
-39.79245811	-0.884422954
-39.85674318	-0.939699326
-39.92102825	-1.005025949
-39.98531332	-1.070352571
-40.04959839	-1.160804818
-40.11388346	-1.251257064
-40.17816853	-1.34170931
-40.2424536	-1.386935434
-40.30673867	-1.402010808
-40.37102374	-1.376885184
-40.43530881	-1.326633936
-40.49959387	-1.241206814
-40.56387894	-1.105528445
-40.62816401	-0.959799826
-40.69244908	-0.809046082
-40.75673415	-0.708543586
-40.82101922	-0.60804109
-40.88530429	-0.507538594
-40.94958936	-0.477387845
-41.01387443	-0.47236272
-41.0781595	-0.522613968
-41.14244457	-0.628141589
-41.20672964	-0.748744584
-41.27101471	-0.83919683
-41.33529978	-0.959799826
-41.39958485	-1.040201822
-41.46386992	-1.105528445
-41.52815499	-1.140704318
-41.59244006	-1.095478195
-41.65672513	-1.045226947
-41.7210102	-0.96482495
-41.78529527	-0.884422954
-41.84958034	-0.783920458
-41.91386541	-0.668342587
-41.97815048	-0.572865216
-42.04243555	-0.522613968
-42.10672062	-0.477387845
-42.17100569	-0.507538594
-42.23529076	-0.512563718
-42.29957582	-0.557789842
-42.36386089	-0.59799084
-42.42814596	-0.708543586
-42.49243103	-0.763819958
-42.5567161	-0.824121456
-42.62100117	-0.889448078
-42.68528624	-0.919598827
-42.74957131	-0.969850075
-42.81385638	-0.96482495
-42.87814145	-0.96482495
-42.94242652	-0.919598827
-43.00671159	-0.874372704
-43.07099666	-0.804020957
-43.13528173	-0.73366921
-43.1995668	-0.673367712
-43.26385187	-0.628141589
-43.32813694	-0.542714467
-43.39242201	-0.527639093
-43.45670708	-0.527639093
-43.52099215	-0.557789842
-43.58527722	-0.628141589
-43.64956229	-0.71356871
-43.71384736	-0.829146581
-43.77813243	-0.944724451
-43.8424175	-1.065327446
-43.90670257	-1.185930442
-43.97098764	-1.281407813
-44.03527271	-1.336684186
-44.09955777	-1.36180981
-44.16384284	-1.371860059
-44.22812791	-1.321608811
-44.29241298	-1.251257064
-44.35669805	-1.125628944
-44.42098312	-1.050252072
-44.48526819	-0.959799826
-44.54955326	-0.909548578
-44.61383833	-0.864322454
-44.6781234	-0.869347579
-44.74240847	-0.914573702
-44.80669354	-1.000000824
-44.87097861	-1.11055357
-44.93526368	-1.241206814
-44.99954875	-1.376885184
-45.06383382	-1.507538429
-45.12811889	-1.61306605
-45.19240396	-1.683417797
-45.25668903	-1.73869417
-45.3209741	-1.733669045
-45.38525917	-1.693468046
-45.44954424	-1.61306605
-45.51382931	-1.527638928
-45.57811438	-1.422111307
-45.64239945	-1.336684186
-45.70668452	-1.22613144
-45.77096959	-1.155779693
-45.83525466	-1.10050332
-45.89953972	-1.065327446
-45.96382479	-1.070352571
-46.02810986	-1.09045307
-46.09239493	-1.105528445
-46.15668	-1.160804818
-46.22096507	-1.21608119
-46.28525014	-1.296483187
-46.34953521	-1.35175956
-46.41382028	-1.376885184
-46.47810535	-1.386935434
-46.54239042	-1.407035933
-46.60667549	-1.376885184
-46.67096056	-1.306533437
-46.73524563	-1.246231939
-46.7995307	-1.145729443
-46.86381577	-1.035176698
-46.92810084	-0.919598827
-46.99238591	-0.819096331
-47.05667098	-0.72361896
-47.12095605	-0.643216963
-47.18524112	-0.567840091
-47.24952619	-0.542714467
-47.31381126	-0.547739592
-47.37809633	-0.572865216
-47.4423814	-0.618091339
-47.50666647	-0.703518461
-47.57095154	-0.773870208
-47.63523661	-0.854272205
-47.69952167	-0.914573702
-47.76380674	-0.949749576
-47.82809181	-0.934674202
-47.89237688	-0.909548578
-47.95666195	-0.854272205
-48.02094702	-0.763819958
-48.08523209	-0.673367712
-48.14951716	-0.567840091
-48.21380223	-0.457287346
-48.2780873	-0.396985848
-48.34237237	-0.341709475
-48.40665744	-0.306533602
-48.47094251	-0.326634101
-48.53522758	-0.376885349
-48.59951265	-0.47236272
-48.66379772	-0.58794059
-48.72808279	-0.688443086
-48.79236786	-0.783920458
-48.85665293	-0.889448078
-48.920938	-0.969850075
-48.98522307	-1.020101323
-49.04950814	-1.030151573
-49.11379321	-1.010051074
-49.17807828	-0.939699326
-49.24236335	-0.879397829
-49.30664842	-0.798995832
-49.37093349	-0.72361896
-49.43521856	-0.668342587
-49.49950362	-0.58794059
-49.56378869	-0.567840091
-49.62807376	-0.572865216
-49.69235883	-0.59799084
-49.7566439	-0.658292338
-49.82092897	-0.718593835
-49.88521404	-0.788945582
-49.94949911	-0.909548578
-50.01378418	-1.010051074
-50.07806925	-1.125628944
-50.14235432	-1.195980691
-50.20663939	-1.266332438
-50.27092446	-1.291458062
-50.33520953	-1.331659061
-50.3994946	-1.336684186
-50.46377967	-1.311558562
-50.52806474	-1.271357563
-50.59234981	-1.231156565
-50.65663488	-1.175880192
-50.72091995	-1.130654069
-50.78520502	-1.085427946
-50.84949009	-1.045226947
-50.91377516	-1.030151573
-50.97806023	-1.050252072
-51.0423453	-1.050252072
-51.10663037	-1.11055357
-51.17091544	-1.175880192
-51.23520051	-1.251257064
-51.29948557	-1.336684186
-51.36377064	-1.432161557
-51.42805571	-1.492463054
-51.49234078	-1.527638928
-51.55662585	-1.527638928
-51.62091092	-1.507538429
-51.68519599	-1.447236931
-51.74948106	-1.396985683
-51.81376613	-1.296483187
-51.8780512	-1.206030941
-51.94233627	-1.10050332
-52.00662134	-1.030151573
-52.07090641	-0.994975699
-52.13519148	-0.9748752
-52.19947655	-0.96482495
-52.26376162	-1.000000824
-52.32804669	-1.055277197
-52.39233176	-1.140704318
-52.45661683	-1.241206814
-52.5209019	-1.316583686
-52.58518697	-1.386935434
-52.64947204	-1.407035933
-52.71375711	-1.427136432
-52.77804218	-1.422111307
-52.84232725	-1.35175956
-52.90661232	-1.271357563
-52.97089739	-1.155779693
-53.03518246	-1.050252072
-53.09946752	-0.939699326
-53.16375259	-0.824121456
-53.22803766	-0.738694334
-53.29232273	-0.673367712
-53.3566078	-0.628141589
-53.42089287	-0.613066214
-53.48517794	-0.618091339
-53.54946301	-0.653267213
-53.61374808	-0.698493336
-53.67803315	-0.748744584
-53.74231822	-0.798995832
-53.80660329	-0.854272205
-53.87088836	-0.889448078
-53.93517343	-0.924623952
-53.9994585	-0.929649077
-54.06374357	-0.904523453
-54.12802864	-0.85929733
-54.19231371	-0.804020957
-54.25659878	-0.743719459
-54.32088385	-0.668342587
-54.38516892	-0.59799084
-54.44945399	-0.532664218
-54.51373906	-0.467337595
-54.57802413	-0.447237096
-54.6423092	-0.417086347
-54.70659427	-0.412061222
-54.77087934	-0.427136597
-54.83516441	-0.48241297
-54.89944947	-0.542714467
-54.96373454	-0.613066214
-55.02801961	-0.703518461
-55.09230468	-0.778895333
-55.15658975	-0.83919683
-55.22087482	-0.899498328
-55.28515989	-0.909548578
-55.34944496	-0.904523453
-55.41373003	-0.864322454
-55.4780151	-0.84924708
-55.54230017	-0.773870208
-55.60658524	-0.708543586
-55.67087031	-0.663317462
-55.73515538	-0.60804109
-55.79944045	-0.567840091
-55.86372552	-0.58794059
-55.92801059	-0.603015965
-55.99229566	-0.668342587
-56.05658073	-0.758794834
-56.1208658	-0.854272205
-56.18515087	-0.979900325
-56.24943594	-1.065327446
-56.31372101	-1.175880192
-56.37800608	-1.251257064
-56.44229115	-1.306533437
-56.50657622	-1.34170931
-56.57086129	-1.34170931
-56.63514636	-1.331659061
-56.69943142	-1.291458062
-56.76371649	-1.256282189
-56.82800156	-1.195980691
-56.89228663	-1.150754568
-56.9565717	-1.150754568
-57.02085677	-1.120603819
-57.08514184	-1.145729443
-57.14942691	-1.190955566
-57.21371198	-1.266332438
-57.27799705	-1.34170931
-57.34228212	-1.412061058
-57.40656719	-1.482412805
-57.47085226	-1.542714302
-57.53513733	-1.618091174
-57.5994224	-1.653267048
-57.66370747	-1.683417797
-57.72799254	-1.668342422
-57.79227761	-1.643216798
-57.85656268	-1.587940426
-57.92084775	-1.537689178
-57.98513282	-1.442211806
-58.04941789	-1.396985683
-58.11370296	-1.311558562
-58.17798803	-1.231156565
-58.2422731	-1.190955566
-58.30655817	-1.140704318
-58.37084324	-1.10050332
-58.43512831	-1.11055357
-58.49941337	-1.115578694
-58.56369844	-1.150754568
-58.62798351	-1.170855067
-58.69226858	-1.195980691
-58.75655365	-1.23618169
-58.82083872	-1.251257064
-58.88512379	-1.271357563
-58.94940886	-1.256282189
-59.01369393	-1.231156565
-59.077979	-1.160804818
-59.14226407	-1.10050332
-59.20654914	-1.005025949
-59.27083421	-0.914573702
-59.33511928	-0.814071206
-59.39940435	-0.708543586
-59.46368942	-0.628141589
-59.52797449	-0.567840091
-59.59225956	-0.527639093
-59.65654463	-0.512563718
-59.7208297	-0.512563718
-59.78511477	-0.557789842
-59.84939984	-0.623116464
-59.91368491	-0.673367712
-59.97796998	-0.738694334
-60.04225505	-0.793970707
-60.10654012	-0.829146581
-60.17082519	-0.834171706
-60.23511026	-0.809046082
-60.29939532	-0.763819958
-60.36368039	-0.71356871
-60.42796546	-0.633166714
-60.49225053	-0.532664218
-60.5565356	-0.46231247
-60.62082067	-0.402010973
-60.68510574	-0.351759725
-60.74939081	-0.316583851
-60.81367588	-0.321608976
-60.87796095	-0.351759725
-60.94224602	-0.417086347
-61.00653109	-0.502513469
-61.07081616	-0.572865216
-61.13510123	-0.663317462
-61.1993863	-0.748744584
-61.26367137	-0.793970707
-61.32795644	-0.874372704
-61.39224151	-0.879397829
-61.45652658	-0.889448078
-61.52081165	-0.869347579
-61.58509672	-0.834171706
-61.64938179	-0.814071206
-61.71366686	-0.778895333
-61.77795193	-0.748744584
-61.842237	-0.703518461
-61.90652207	-0.693468211
-61.97080714	-0.693468211
-62.03509221	-0.73366921
-62.09937727	-0.758794834
-62.16366234	-0.809046082
-62.22794741	-0.889448078
-62.29223248	-0.979900325
-62.35651755	-1.075377696
-62.42080262	-1.155779693
-62.48508769	-1.246231939
-62.54937276	-1.316583686
-62.61365783	-1.371860059
-62.6779429	-1.447236931
-62.74222797	-1.457287181
-62.80651304	-1.457287181
-62.87079811	-1.452262056
-62.93508318	-1.402010808
-62.99936825	-1.36180981
-63.06365332	-1.291458062
-63.12793839	-1.241206814
-63.19222346	-1.190955566
-63.25650853	-1.150754568
-63.3207936	-1.160804818
-63.38507867	-1.170855067
-63.44936374	-1.195980691
-63.51364881	-1.251257064
-63.57793388	-1.316583686
-63.64221895	-1.386935434
-63.70650402	-1.447236931
-63.77078909	-1.532664053
-63.83507416	-1.552764552
-63.89935922	-1.562814802
-63.96364429	-1.557789677
-64.02792936	-1.517588678
-64.09221443	-1.452262056
-64.1564995	-1.381910309
-64.22078457	-1.271357563
-64.28506964	-1.175880192
-64.34935471	-1.10050332
-64.41363978	-1.015076198
-64.47792485	-0.98492545
-64.54220992	-0.969850075
-64.60649499	-0.98492545
-64.67078006	-1.005025949
-64.73506513	-1.09045307
-64.7993502	-1.130654069
-64.86363527	-1.180905317
-64.92792034	-1.23618169
-64.99220541	-1.271357563
-65.05649048	-1.276382688
-65.12077555	-1.271357563
-65.18506062	-1.231156565
-65.24934569	-1.160804818
-65.31363076	-1.080402821
-65.37791583	-1.005025949
-65.4422009	-0.899498328
-65.50648597	-0.798995832
-65.57077104	-0.72361896
-65.63505611	-0.643216963
-65.69934117	-0.577890341
-65.76362624	-0.572865216
-65.82791131	-0.572865216
-65.89219638	-0.567840091
-65.95648145	-0.613066214
-66.02076652	-0.663317462
-66.08505159	-0.71356871
-66.14933666	-0.778895333
-66.21362173	-0.819096331
-66.2779068	-0.854272205
-66.34219187	-0.884422954
-66.40647694	-0.889448078
-66.47076201	-0.85929733
-66.53504708	-0.824121456
-66.59933215	-0.758794834
-66.66361722	-0.683417962
-66.72790229	-0.59799084
-66.79218736	-0.512563718
-66.85647243	-0.452262221
-66.9207575	-0.351759725
-66.98504257	-0.311558726
-67.04932764	-0.291458227
-67.11361271	-0.321608976
-67.17789778	-0.366835099
-67.24218285	-0.432161722
-67.30646792	-0.512563718
-67.37075299	-0.633166714
-67.43503806	-0.743719459
-67.49932312	-0.854272205
-67.56360819	-0.909548578
-67.62789326	-0.96482495
-67.69217833	-0.979900325
-67.7564634	-0.959799826
-67.82074847	-0.914573702
-67.88503354	-0.85929733
-67.94931861	-0.788945582
-68.01360368	-0.718593835
-68.07788875	-0.668342587
-68.14217382	-0.623116464
-68.20645889	-0.618091339
-68.27074396	-0.633166714
-68.33502903	-0.693468211
-68.3993141	-0.758794834
-68.46359917	-0.869347579
-68.52788424	-0.979900325
-68.59216931	-1.080402821
-68.65645438	-1.160804818
-68.72073945	-1.261307314
-68.78502452	-1.321608811
-68.84930959	-1.35175956
-68.91359466	-1.386935434
-68.97787973	-1.407035933
-69.0421648	-1.371860059
-69.10644987	-1.36180981
-69.17073494	-1.35175956
-69.23502001	-1.316583686
-69.29930507	-1.296483187
-69.36359014	-1.291458062
-69.42787521	-1.256282189
-69.49216028	-1.286432938
-69.55644535	-1.326633936
-69.62073042	-1.386935434
-69.68501549	-1.427136432
-69.74930056	-1.507538429
-69.81358563	-1.61306605
-69.8778707	-1.683417797
-69.94215577	-1.768844918
-70.00644084	-1.814071042
-70.07072591	-1.86432229
-70.13501098	-1.894473038
-70.19929605	-1.879397664
-70.26358112	-1.834171541
-70.32786619	-1.773870043
-70.39215126	-1.678392672
-70.45643633	-1.572865051
-70.5207214	-1.452262056
-70.58500647	-1.336684186
-70.64929154	-1.21608119
-70.71357661	-1.140704318
-70.77786168	-1.065327446
-70.84214675	-1.030151573
-70.90643182	-1.025126448
-70.97071689	-1.050252072
-71.03500196	-1.10050332
-71.09928702	-1.150754568
-71.16357209	-1.195980691
-71.22785716	-1.251257064
-71.29214223	-1.261307314
-71.3564273	-1.256282189
-71.42071237	-1.231156565
-71.48499744	-1.145729443
-71.54928251	-1.055277197
-71.61356758	-0.934674202
-71.67785265	-0.778895333
-71.74213772	-0.643216963
-71.80642279	-0.512563718
-71.87070786	-0.371860224
-71.93499293	-0.301508477
-71.999278	-0.246232104
-72.06356307	-0.206031106
-72.12784814	-0.201005981
-72.19213321	-0.22110648
-72.25641828	-0.291458227
-72.32070335	-0.361809974
-72.38498842	-0.402010973
-72.44927349	-0.467337595
-72.51355856	-0.517588843
-72.57784363	-0.552764717
-72.6421287	-0.572865216
-72.70641377	-0.532664218
-72.77069884	-0.522613968
-72.83498391	-0.477387845
-72.89926897	-0.427136597
-72.96355404	-0.366835099
-73.02783911	-0.311558726
-73.09212418	-0.261307478
-73.15640925	-0.206031106
-73.22069432	-0.195980856
-73.28497939	-0.201005981
-73.34926446	-0.241206979
-73.41354953	-0.306533602
-73.4778346	-0.376885349
-73.54211967	-0.467337595
-73.60640474	-0.58794059
-73.67068981	-0.693468211
-73.73497488	-0.804020957
-73.79925995	-0.884422954
-73.86354502	-0.949749576
-73.92783009	-1.005025949
-73.99211516	-1.050252072
-74.05640023	-1.050252072
-74.1206853	-1.040201822
-74.18497037	-0.98492545
-74.24925544	-0.959799826
-74.31354051	-0.919598827
-74.37782558	-0.874372704
-74.44211065	-0.844221955
-74.50639572	-0.83919683
-74.57068079	-0.884422954
-74.63496586	-0.944724451
-74.69925092	-1.030151573
-74.76353599	-1.145729443
-74.82782106	-1.276382688
-74.89210613	-1.402010808
-74.9563912	-1.527638928
-75.02067627	-1.643216798
-75.08496134	-1.723618795
-75.14924641	-1.783920293
-75.21353148	-1.804020792
-75.27781655	-1.783920293
-75.34210162	-1.743719294
-75.40638669	-1.658292173
-75.47067176	-1.577890176
-75.53495683	-1.48743793
-75.5992419	-1.417086182
-75.66352697	-1.356784685
-75.72781204	-1.316583686
-75.79209711	-1.301508312
-75.85638218	-1.311558562
-75.92066725	-1.34170931
-75.98495232	-1.396985683
-76.04923739	-1.46733743
-76.11352246	-1.562814802
-76.17780753	-1.633166549
-76.2420926	-1.673367547
-76.30637767	-1.733669045
-76.37066274	-1.73869417
-76.43494781	-1.733669045
-76.49923287	-1.673367547
-76.56351794	-1.587940426
-76.62780301	-1.497488179
-76.69208808	-1.386935434
-76.75637315	-1.256282189
-76.82065822	-1.115578694
-76.88494329	-1.010051074
-76.94922836	-0.914573702
-77.01351343	-0.829146581
-77.0777985	-0.768845083
-77.14208357	-0.748744584
-77.20636864	-0.743719459
-77.27065371	-0.768845083
-77.33493878	-0.829146581
-77.39922385	-0.874372704
-77.46350892	-0.939699326
-77.52779399	-0.954774701
-77.59207906	-0.979900325
-77.65636413	-0.98492545
-77.7206492	-0.979900325
-77.78493427	-0.929649077
-77.84921934	-0.83919683
-77.91350441	-0.753769709
-77.97778948	-0.648242088
-78.04207455	-0.522613968
-78.10635962	-0.437186846
-78.17064469	-0.326634101
-78.23492976	-0.246232104
-78.29921482	-0.195980856
-78.36349989	-0.195980856
-78.42778496	-0.21105623
-78.49207003	-0.261307478
-78.5563551	-0.321608976
-78.62064017	-0.386935598
-78.68492524	-0.47236272
-78.74921031	-0.567840091
-78.81349538	-0.628141589
-78.87778045	-0.658292338
-78.94206552	-0.688443086
-79.00635059	-0.678392837
-79.07063566	-0.653267213
-79.13492073	-0.613066214
-79.1992058	-0.552764717
-79.26349087	-0.48241297
-79.32777594	-0.422111472
-79.39206101	-0.402010973
-79.45634608	-0.371860224
-79.52063115	-0.376885349
-79.58491622	-0.391960723
-79.64920129	-0.442211971
-79.71348636	-0.522613968
-79.77777143	-0.628141589
-79.8420565	-0.71356871
-79.90634157	-0.829146581
-79.97062664	-0.949749576
-80.03491171	-1.045226947
-80.09919677	-1.120603819
-80.16348184	-1.195980691
-80.22776691	-1.231156565
-80.29205198	-1.246231939
-80.35633705	-1.241206814
-80.42062212	-1.190955566
-80.48490719	-1.145729443
-80.54919226	-1.11055357
-80.61347733	-1.065327446
-80.6777624	-1.025126448
-80.74204747	-1.015076198
-80.80633254	-1.025126448
-80.87061761	-1.055277197
-80.93490268	-1.10050332
-80.99918775	-1.185930442
-81.06347282	-1.251257064
-81.12775789	-1.366834934
-81.19204296	-1.457287181
-81.25632803	-1.542714302
-81.3206131	-1.633166549
-81.38489817	-1.708543421
-81.44918324	-1.73869417
-81.51346831	-1.753769544
-81.57775338	-1.72864392
-81.64203845	-1.693468046
-81.70632352	-1.653267048
-81.77060859	-1.577890176
-81.83489366	-1.547739427
-81.89917872	-1.502513304
-81.96346379	-1.447236931
-82.02774886	-1.396985683
-82.09203393	-1.391960558
-82.156319	-1.381910309
-82.22060407	-1.396985683
-82.28488914	-1.407035933
-82.34917421	-1.422111307
-82.41345928	-1.462312306
-82.47774435	-1.492463054
-82.54202942	-1.507538429
-82.60631449	-1.517588678
-82.67059956	-1.507538429
-82.73488463	-1.48743793
-82.7991697	-1.437186682
-82.86345477	-1.376885184
-82.92773984	-1.316583686
-82.99202491	-1.231156565
-83.05630998	-1.135679194
-83.12059505	-1.050252072
-83.18488012	-0.944724451
-83.24916519	-0.874372704
-83.31345026	-0.819096331
-83.37773533	-0.753769709
-83.4420204	-0.72361896
-83.50630547	-0.708543586
-83.57059054	-0.708543586
-83.63487561	-0.72361896
-83.69916067	-0.753769709
-83.76344574	-0.758794834
-83.82773081	-0.773870208
-83.89201588	-0.778895333
-83.95630095	-0.778895333
-84.02058602	-0.73366921
-84.08487109	-0.673367712
-84.14915616	-0.59799084
-84.21344123	-0.527639093
-84.2777263	-0.46231247
-84.34201137	-0.386935598
-84.40629644	-0.321608976
-84.47058151	-0.271357728
-84.53486658	-0.256282354
-84.59915165	-0.261307478
-84.66343672	-0.251257229
-84.72772179	-0.276382853
-84.79200686	-0.326634101
-84.85629193	-0.376885349
-84.920577	-0.437186846
-84.98486207	-0.477387845
-85.04914714	-0.522613968
-85.11343221	-0.527639093
-85.17771728	-0.542714467
-85.24200235	-0.542714467
-85.30628742	-0.517588843
-85.37057249	-0.507538594
-85.43485756	-0.477387845
-85.49914262	-0.46231247
-85.56342769	-0.457287346
-85.62771276	-0.46231247
-85.69199783	-0.46231247
-85.7562829	-0.467337595
-85.82056797	-0.492463219
-85.88485304	-0.542714467
-85.94913811	-0.59799084
-86.01342318	-0.683417962
-86.07770825	-0.738694334
-86.14199332	-0.829146581
-86.20627839	-0.909548578
-86.27056346	-1.015076198
-86.33484853	-1.09045307
-86.3991336	-1.150754568
-86.46341867	-1.23618169
-86.52770374	-1.276382688
-86.59198881	-1.346734435
-86.65627388	-1.366834934
-86.72055895	-1.422111307
-86.78484402	-1.412061058
-86.84912909	-1.427136432
-86.91341416	-1.417086182
-86.97769923	-1.417086182
-87.0419843	-1.427136432
-87.10626937	-1.412061058
-87.17055444	-1.407035933
-87.23483951	-1.452262056
-87.29912457	-1.492463054
-87.36340964	-1.527638928
-87.42769471	-1.572865051
-87.49197978	-1.61306605
-87.55626485	-1.658292173
-87.62054992	-1.673367547
-87.68483499	-1.688442922
-87.74912006	-1.683417797
-87.81340513	-1.678392672
-87.8776902	-1.648241923
-87.94197527	-1.59296555
-88.00626034	-1.562814802
-88.07054541	-1.497488179
-88.13483048	-1.457287181
-88.19911555	-1.412061058
-88.26340062	-1.437186682
-88.32768569	-1.417086182
-88.39197076	-1.462312306
-88.45625583	-1.47738768
-88.5205409	-1.517588678
-88.58482597	-1.522613803
-88.64911104	-1.542714302
-88.71339611	-1.552764552
-88.77768118	-1.552764552
-88.84196625	-1.507538429
-88.90625132	-1.457287181
-88.97053639	-1.407035933
-89.03482145	-1.331659061
-89.09910652	-1.256282189
-89.16339159	-1.170855067
-89.22767666	-1.11055357
-89.29196173	-1.050252072
-89.3562468	-1.005025949
-89.42053187	-0.949749576
-89.48481694	-0.904523453
-89.54910201	-0.864322454
-89.61338708	-0.814071206
-89.67767215	-0.763819958
-89.74195722	-0.738694334
-89.80624229	-0.683417962
-89.87052736	-0.633166714
-89.93481243	-0.58794059
-89.9990975	-0.547739592
-90.06338257	-0.522613968
-90.12766764	-0.492463219
-90.19195271	-0.47236272
-90.25623778	-0.47236272
-90.32052285	-0.467337595
-90.38480792	-0.452262221
-90.44909299	-0.452262221
-90.51337806	-0.427136597
-90.57766313	-0.386935598
-90.6419482	-0.371860224
-90.70623327	-0.35678485
-90.77051834	-0.331659226
-90.8348034	-0.306533602
-90.89908847	-0.276382853
-90.96337354	-0.271357728
-91.02765861	-0.271357728
-91.09194368	-0.311558726
-91.15622875	-0.326634101
-91.22051382	-0.3467346
-91.28479889	-0.396985848
-91.34908396	-0.447237096
-91.41336903	-0.467337595
-91.4776541	-0.512563718
-91.54193917	-0.497488344
-91.60622424	-0.522613968
-91.67050931	-0.522613968
-91.73479438	-0.532664218
-91.79907945	-0.542714467
-91.86336452	-0.572865216
-91.92764959	-0.58794059
-91.99193466	-0.648242088
-92.05621973	-0.718593835
-92.1205048	-0.793970707
-92.18478987	-0.864322454
-92.24907494	-0.944724451
-92.31336001	-1.000000824
-92.37764508	-1.050252072
-92.44193015	-1.10050332
-92.50621522	-1.115578694
-92.57050029	-1.11055357
-92.63478535	-1.105528445
-92.69907042	-1.120603819
-92.76335549	-1.120603819
-92.82764056	-1.155779693
-92.89192563	-1.180905317
-92.9562107	-1.22613144
-93.02049577	-1.256282189
-93.08478084	-1.356784685
-93.14906591	-1.432161557
-93.21335098	-1.512563554
-93.27763605	-1.562814802
-93.34192112	-1.61306605
-93.40620619	-1.658292173
-93.47049126	-1.683417797
-93.53477633	-1.688442922
-93.5990614	-1.668342422
-93.66334647	-1.648241923
-93.72763154	-1.608040925
-93.79191661	-1.6030158
-93.85620168	-1.59296555
-93.92048675	-1.597990675
-93.98477182	-1.61306605
-94.04905689	-1.608040925
-94.11334196	-1.663317298
-94.17762703	-1.713568546
-94.2419121	-1.708543421
-94.30619717	-1.703518296
-94.37048224	-1.713568546
-94.4347673	-1.703518296
-94.49905237	-1.683417797
-94.56333744	-1.643216798
-94.62762251	-1.6030158
-94.69190758	-1.567839926
-94.75619265	-1.502513304
-94.82047772	-1.482412805
-94.88476279	-1.412061058
-94.94904786	-1.376885184
-95.01333293	-1.331659061
-95.077618	-1.281407813
-95.14190307	-1.221106315
-95.20618814	-1.170855067
-95.27047321	-1.105528445
-95.33475828	-1.005025949
-95.39904335	-0.944724451
-95.46332842	-0.854272205
-95.52761349	-0.778895333
-95.59189856	-0.73366921
-95.65618363	-0.658292338
-95.7204687	-0.638191838
-95.78475377	-0.623116464
-95.84903884	-0.613066214
-95.91332391	-0.59799084
-95.97760898	-0.572865216
-96.04189405	-0.552764717
-96.10617912	-0.522613968
-96.17046419	-0.492463219
-96.23474925	-0.412061222
-96.29903432	-0.3467346
-96.36331939	-0.246232104
-96.42760446	-0.185930606
-96.49188953	-0.120603984
-96.5561746	-0.08542811
-96.62045967	-0.055277362
-96.68474474	-0.075377861
-96.74902981	-0.115578859
-96.81331488	-0.155779858
-96.87759995	-0.236181854
-96.94188502	-0.316583851
-97.00617009	-0.376885349
-97.07045516	-0.407036098
-97.13474023	-0.432161722
-97.1990253	-0.46231247
-97.26331037	-0.427136597
-97.32759544	-0.391960723
-97.39188051	-0.35678485
-97.45616558	-0.316583851
-97.52045065	-0.296483352
-97.58473572	-0.286433102
-97.64902079	-0.311558726
-97.71330586	-0.33668435
-97.77759093	-0.381910474
-97.841876	-0.46231247
-97.90616107	-0.537689342
-97.97044614	-0.633166714
-98.0347312	-0.708543586
-98.09901627	-0.788945582
-98.16330134	-0.879397829
-98.22758641	-0.924623952
-98.29187148	-0.98492545
-98.35615655	-1.045226947
-98.42044162	-1.080402821
-98.48472669	-1.105528445
-98.54901176	-1.140704318
-98.61329683	-1.165829942
-98.6775819	-1.190955566
-98.74186697	-1.22613144
-98.80615204	-1.256282189
-98.87043711	-1.291458062
-98.93472218	-1.326633936
-98.99900725	-1.34170931
-99.06329232	-1.36180981
-99.12757739	-1.386935434
-99.19186246	-1.417086182
-99.25614753	-1.46733743
-99.3204326	-1.512563554
-99.38471767	-1.567839926
-99.44900274	-1.628141424
-99.51328781	-1.703518296
-99.57757288	-1.829146416
-99.64185795	-1.894473038
-99.70614302	-1.959799661
-99.77042809	-2.000000659
-99.83471315	-2.020101158
-99.89899822	-1.994975534
-99.96328329	-1.949749411
-100.0275684	-1.874372539
-100.0918534	-1.773870043
-100.1561385	-1.648241923
-100.2204236	-1.577890176
-100.2847086	-1.502513304
-100.3489937	-1.457287181
-100.4132788	-1.422111307
-100.4775639	-1.427136432
-100.5418489	-1.472362555
-100.606134	-1.507538429
-100.6704191	-1.542714302
-100.7347041	-1.567839926
-100.7989892	-1.562814802
-100.8632743	-1.567839926
-100.9275593	-1.517588678
-100.9918444	-1.437186682
-101.0561295	-1.316583686
-101.1204145	-1.175880192
-101.1846996	-1.055277197
-101.2489847	-0.889448078
-101.3132698	-0.778895333
-101.3775548	-0.658292338
-101.4418399	-0.557789842
-101.506125	-0.502513469
-101.57041	-0.46231247
-101.6346951	-0.467337595
-101.6989802	-0.457287346
-101.7632652	-0.47236272
-101.8275503	-0.467337595
-101.8918354	-0.487438094
-101.9561205	-0.512563718
-102.0204055	-0.507538594
-102.0846906	-0.487438094
-102.1489757	-0.46231247
-102.2132607	-0.422111472
-102.2775458	-0.391960723
-102.3418309	-0.361809974
-102.4061159	-0.311558726
-102.470401	-0.281407978
-102.5346861	-0.246232104
-102.5989711	-0.21105623
-102.6632562	-0.170855232
-102.7275413	-0.160804982
-102.7918264	-0.135679358
-102.8561114	-0.115578859
-102.9203965	-0.125629109
-102.9846816	-0.165830107
-103.0489666	-0.201005981
-103.1132517	-0.271357728
-103.1775368	-0.33668435
-103.2418218	-0.407036098
-103.3061069	-0.512563718
-103.370392	-0.60804109
-103.4346771	-0.673367712
-103.4989621	-0.738694334
-103.5632472	-0.773870208
-103.6275323	-0.778895333
-103.6918173	-0.773870208
-103.7561024	-0.728644085
-103.8203875	-0.693468211
-103.8846725	-0.613066214
-103.9489576	-0.60804109
-104.0132427	-0.603015965
-104.0775278	-0.623116464
-104.1418128	-0.678392837
-104.2060979	-0.763819958
-104.270383	-0.899498328
-104.334668	-1.045226947
-104.3989531	-1.201005816
-104.4632382	-1.326633936
-104.5275232	-1.417086182
-104.5918083	-1.527638928
-104.6560934	-1.567839926
-104.7203784	-1.6030158
-104.7846635	-1.572865051
-104.8489486	-1.527638928
-104.9132337	-1.457287181
-104.9775187	-1.381910309
-105.0418038	-1.36180981
-105.1060889	-1.316583686
-105.1703739	-1.286432938
-105.234659	-1.326633936
-105.2989441	-1.356784685
-105.3632291	-1.417086182
-105.4275142	-1.48743793
-105.4917993	-1.557789677
-105.5560844	-1.628141424
-105.6203694	-1.698493171
-105.6846545	-1.753769544
-105.7489396	-1.798995667
-105.8132246	-1.824121291
-105.8775097	-1.819096166
-105.9417948	-1.783920293
-106.0060798	-1.763819794
-106.0703649	-1.72864392
-106.13465	-1.678392672
-106.198935	-1.643216798
-106.2632201	-1.567839926
-106.3275052	-1.522613803
-106.3917903	-1.46733743
-106.4560753	-1.422111307
-106.5203604	-1.386935434
-106.5846455	-1.35175956
-106.6489305	-1.331659061
-106.7132156	-1.35175956
-106.7775007	-1.356784685
-106.8417857	-1.371860059
-106.9060708	-1.412061058
-106.9703559	-1.462312306
-107.034641	-1.502513304
-107.098926	-1.532664053
-107.1632111	-1.512563554
-107.2274962	-1.48743793
-107.2917812	-1.427136432
-107.3560663	-1.331659061
-107.4203514	-1.201005816
-107.4846364	-1.060302322
-107.5489215	-0.894473203
-107.6132066	-0.73366921
-107.6774917	-0.592965715
-107.7417767	-0.467337595
-107.8060618	-0.381910474
-107.8703469	-0.33668435
-107.9346319	-0.341709475
-107.998917	-0.376885349
-108.0632021	-0.447237096
-108.1274871	-0.527639093
-108.1917722	-0.628141589
-108.2560573	-0.688443086
-108.3203423	-0.748744584
-108.3846274	-0.768845083
-108.4489125	-0.738694334
-108.5131976	-0.668342587
-108.5774826	-0.582915466
-108.6417677	-0.467337595
-108.7060528	-0.3467346
-108.7703378	-0.22110648
-108.8346229	-0.120603984
-108.898908	-0.055277362
-108.963193	-0.015076363
-109.0274781	-0.015076363
-109.0917632	-0.030151738
-109.1560483	-0.120603984
-109.2203333	-0.175880357
-109.2846184	-0.271357728
-109.3489035	-0.341709475
-109.4131885	-0.407036098
-109.4774736	-0.487438094
-109.5417587	-0.562814966
-109.6060437	-0.603015965
-109.6703288	-0.633166714
-109.7346139	-0.663317462
-109.7988989	-0.663317462
-109.863184	-0.663317462
-109.9274691	-0.653267213
-109.9917542	-0.648242088
-110.0560392	-0.60804109
-110.1203243	-0.60804109
-110.1846094	-0.59799084
-110.2488944	-0.59799084
-110.3131795	-0.60804109
-110.3774646	-0.643216963
-110.4417496	-0.693468211
-110.5060347	-0.788945582
-110.5703198	-0.884422954
-110.6346049	-1.020101323
-110.6988899	-1.155779693
-110.763175	-1.291458062
-110.8274601	-1.432161557
-110.8917451	-1.552764552
-110.9560302	-1.643216798
-111.0203153	-1.708543421
-111.0846003	-1.703518296
-111.1488854	-1.693468046
-111.2131705	-1.643216798
-111.2774556	-1.577890176
-111.3417406	-1.502513304
-111.4060257	-1.437186682
-111.4703108	-1.402010808
-111.5345958	-1.407035933
-111.5988809	-1.437186682
-111.663166	-1.482412805
-111.727451	-1.587940426
-111.7917361	-1.723618795
-111.8560212	-1.84422179
-111.9203062	-1.994975534
-111.9845913	-2.09547803
-112.0488764	-2.170854902
-112.1131615	-2.211055901
-112.1774465	-2.195980526
-112.2417316	-2.165829778
-112.3060167	-2.085427781
-112.3703017	-1.984925285
-112.4345868	-1.839196666
-112.4988719	-1.703518296
-112.5631569	-1.582915301
-112.627442	-1.447236931
-112.6917271	-1.366834934
-112.7560122	-1.286432938
-112.8202972	-1.241206814
-112.8845823	-1.23618169
-112.9488674	-1.251257064
-113.0131524	-1.261307314
-113.0774375	-1.281407813
-113.1417226	-1.291458062
-113.2060076	-1.296483187
-113.2702927	-1.291458062
-113.3345778	-1.23618169
-113.3988628	-1.185930442
-113.4631479	-1.09045307
-113.527433	-1.005025949
-113.5917181	-0.914573702
-113.6560031	-0.773870208
-113.7202882	-0.643216963
-113.7845733	-0.517588843
-113.8488583	-0.361809974
-113.9131434	-0.226131605
-113.9774285	-0.10552861
-114.0417135	-0.010051238
-114.1059986	0.045225134
-114.1702837	0.100501507
-114.2345688	0.100501507
-114.2988538	0.075375883
-114.3631389	0.025124635
-114.427424	-0.040201987
-114.491709	-0.115578859
-114.5559941	-0.195980856
-114.6202792	-0.281407978
-114.6845642	-0.321608976
-114.7488493	-0.3467346
-114.8131344	-0.33668435
-114.8774195	-0.296483352
-114.9417045	-0.22110648
-115.0059896	-0.120603984
-115.0702747	-0.040201987
-115.1345597	0.045225134
-115.1988448	0.105526632
-115.2631299	0.135677381
-115.3274149	0.125627131
-115.3917	0.065325634
-115.4559851	-0.030151738
-115.5202701	-0.155779858
-115.5845552	-0.311558726
-115.6488403	-0.452262221
-115.7131254	-0.60804109
-115.7774104	-0.73366921
-115.8416955	-0.819096331
-115.9059806	-0.889448078
-115.9702656	-0.919598827
-116.0345507	-0.944724451
-116.0988358	-0.919598827
-116.1631208	-0.874372704
-116.2274059	-0.829146581
-116.291691	-0.798995832
-116.3559761	-0.778895333
-116.4202611	-0.798995832
-116.4845462	-0.788945582
-116.5488313	-0.864322454
-116.6131163	-0.939699326
-116.6774014	-1.030151573
-116.7416865	-1.165829942
-116.8059715	-1.301508312
-116.8702566	-1.442211806
-116.9345417	-1.562814802
-116.9988267	-1.698493171
-117.0631118	-1.793970542
-117.1273969	-1.874372539
-117.191682	-1.949749411
-117.255967	-1.984925285
-117.3202521	-2.000000659
-117.3845372	-1.994975534
-117.4488222	-1.959799661
-117.5131073	-1.904523288
-117.5773924	-1.859297165
-117.6416774	-1.809045917
-117.7059625	-1.743719294
-117.7702476	-1.698493171
-117.8345327	-1.678392672
-117.8988177	-1.673367547
-117.9631028	-1.688442922
-118.0273879	-1.713568546
-118.0916729	-1.773870043
-118.155958	-1.829146416
-118.2202431	-1.899498163
-118.2845281	-1.954774536
-118.3488132	-1.974875035
-118.4130983	-2.005025784
-118.4773834	-1.984925285
-118.5416684	-1.939699162
-118.6059535	-1.85427204
-118.6702386	-1.768844918
-118.7345236	-1.638191674
-118.7988087	-1.492463054
-118.8630938	-1.356784685
-118.9273788	-1.195980691
-118.9916639	-1.09045307
-119.055949	-1.000000824
-119.120234	-0.954774701
-119.1845191	-0.889448078
-119.2488042	-0.879397829
-119.3130893	-0.894473203
-119.3773743	-0.939699326
-119.4416594	-0.96482495
-119.5059445	-0.9748752
-119.5702295	-0.979900325
-119.6345146	-0.944724451
-119.6987997	-0.884422954
-119.7630847	-0.829146581
-119.8273698	-0.71356871
-119.8916549	-0.592965715
-119.95594	-0.467337595
-120.020225	-0.351759725
-120.0845101	-0.236181854
-120.1487952	-0.170855232
-120.2130802	-0.075377861
-120.2773653	-0.015076363
-120.3416504	-0.005026114
-120.4059354	-0.010051238
-120.4702205	-0.015076363
-120.5345056	-0.080402986
-120.5987906	-0.10552861
-120.6630757	-0.160804982
-120.7273608	-0.21105623
-120.7916459	-0.251257229
-120.8559309	-0.246232104
-120.920216	-0.281407978
-120.9845011	-0.281407978
-121.0487861	-0.261307478
-121.1130712	-0.226131605
-121.1773563	-0.201005981
-121.2416413	-0.180905482
-121.3059264	-0.155779858
-121.3702115	-0.130654234
-121.4344966	-0.10552861
-121.4987816	-0.145729608
-121.5630667	-0.175880357
-121.6273518	-0.22110648
-121.6916368	-0.281407978
-121.7559219	-0.402010973
-121.820207	-0.517588843
-121.884492	-0.653267213
-121.9487771	-0.788945582
-122.0130622	-0.919598827
-122.0773473	-1.010051074
-122.1416323	-1.135679194
-122.2059174	-1.22613144
-122.2702025	-1.271357563
-122.3344875	-1.301508312
-122.3987726	-1.306533437
-122.4630577	-1.286432938
-122.5273427	-1.271357563
-122.5916278	-1.231156565
-122.6559129	-1.190955566
-122.7201979	-1.185930442
-122.784483	-1.185930442
-122.8487681	-1.23618169
-122.9130532	-1.271357563
-122.9773382	-1.35175956
-123.0416233	-1.442211806
-123.1059084	-1.522613803
-123.1701934	-1.653267048
-123.2344785	-1.758794669
-123.2987636	-1.84422179
-123.3630486	-1.919598662
-123.4273337	-1.954774536
-123.4916188	-2.005025784
-123.5559039	-2.020101158
-123.6201889	-1.984925285
-123.684474	-1.949749411
-123.7487591	-1.889447914
-123.8130441	-1.84422179
-123.8773292	-1.819096166
-123.9416143	-1.783920293
-124.0058993	-1.748744419
-124.0701844	-1.753769544
-124.1344695	-1.758794669
-124.1987545	-1.788945418
-124.2630396	-1.834171541
-124.3273247	-1.85427204
-124.3916098	-1.914573538
-124.4558948	-1.929648912
-124.5201799	-1.934674037
-124.584465	-1.924623787
-124.64875	-1.904523288
-124.7130351	-1.85427204
-124.7773202	-1.768844918
-124.8416052	-1.678392672
-124.9058903	-1.577890176
-124.9701754	-1.472362555
-125.0344605	-1.34170931
-125.0987455	-1.221106315
-125.1630306	-1.11055357
-125.2273157	-1.000000824
-125.2916007	-0.894473203
-125.3558858	-0.819096331
-125.4201709	-0.743719459
-125.4844559	-0.693468211
-125.548741	-0.653267213
-125.6130261	-0.638191838
-125.6773112	-0.582915466
-125.7415962	-0.567840091
-125.8058813	-0.562814966
-125.8701664	-0.537689342
-125.9344514	-0.507538594
-125.9987365	-0.457287346
-126.0630216	-0.371860224
-126.1273066	-0.296483352
-126.1915917	-0.201005981
-126.2558768	-0.115578859
-126.3201618	-0.025126613
-126.3844469	0.070350758
-126.448732	0.14572763
-126.5130171	0.226129627
-126.5773021	0.261305501
-126.6415872	0.27135575
-126.7058723	0.281406
-126.7701573	0.276380875
-126.8344424	0.241205002
-126.8987275	0.195978878
-126.9630125	0.130652256
-127.0272976	0.075375883
-127.0915827	0.045225134
-127.1558678	-0.005026114
-127.2201528	-0.045227112
-127.2844379	-0.070352736
-127.348723	-0.075377861
-127.413008	-0.070352736
-127.4772931	-0.050252237
-127.5415782	-0.045227112
-127.6058632	-0.050252237
-127.6701483	-0.065327611
-127.7344334	-0.08542811
-127.7987184	-0.135679358
-127.8630035	-0.195980856
-127.9272886	-0.286433102
-127.9915737	-0.407036098
-128.0558587	-0.522613968
-128.1201438	-0.653267213
-128.1844289	-0.753769709
-128.2487139	-0.874372704
-128.312999	-0.969850075
-128.3772841	-1.080402821
-128.4415691	-1.170855067
[truncated: 8,001 more rows]
