# Supplementary material for: Lightwave-electronic harmonic frequency mixing
Source: Sci Adv. 2024 Aug 14;10(33):eadq0642. doi: 10.1126/sciadv.adq0642 (PMC11800882; doi:10.1126/sciadv.adq0642)
Supplement: Supplementary file 2 — Data S1 [file sciadv.adq0642_data_s1.zip › Data_and_code/fft.m]

function [f,Af_num]=fftout(t,FN_current)
N=numel(t);
T=abs(min(t))+max(t);
dt=1*T/N;
time=-T:dt:T-dt;
Fs=1/dt;
df=1/T; % or Fs/N
f=-Fs/2:df:Fs/2-df;
f=f';
Af_num=fftshift(dt*fft(ifftshift(FN_current)));
end
