# Supplementary material for: Lightwave-electronic harmonic frequency mixing
Source: Sci Adv. 2024 Aug 14;10(33):eadq0642. doi: 10.1126/sciadv.adq0642 (PMC11800882; doi:10.1126/sciadv.adq0642)
Supplement: Supplementary file 2 — Data S1 [file sciadv.adq0642_data_s1.zip › Data_and_code/NonDegenerate_f_2f.csv]

time (fs)	deltaI
382.217	-0.01054825
382.159799	-1.013060966
382.1025981	-2.279392819
382.0453971	-3.281905536
381.9881961	-4.231654426
381.9309952	-5.497986278
381.8737942	-6.553262822
381.8165932	-7.080901094
381.7593923	-7.291956403
381.7021913	-7.133664922
381.6449903	-6.869845786
381.5877893	-6.289443686
381.5305884	-5.392458624
381.4733874	-4.759292698
381.4161864	-3.915071462
381.3589855	-3.756779981
381.3017845	-3.176377882
381.2445835	-2.543211955
381.1873826	-1.857282202
381.1301816	-1.171352448
381.0729806	-1.276880102
381.0157797	-1.487935411
380.9585787	-1.910046029
380.9013777	-2.279392819
380.8441768	-2.859794918
380.7869758	-3.492960845
380.7297748	-4.073362944
380.6725739	-4.864820352
380.6153729	-5.075875661
380.5581719	-5.339694797
380.5009709	-5.392458624
380.44377	-5.392458624
380.386569	-4.970348006
380.329368	-4.178890598
380.2721671	-3.123614054
380.2149661	-2.06833751
380.1577651	-1.32964393
380.1005642	-0.696478003
380.0433632	-0.063312077
379.9861622	0.517090022
379.9289613	0.728145331
379.8717603	0.728145331
379.8145593	0.464326195
379.7573584	-0.168839731
379.7001574	-0.37989504
379.6429564	-0.907533312
379.5857555	-1.540699238
379.5285545	-2.543211955
379.4713535	-3.38743319
379.4141525	-4.126126771
379.3569516	-4.70652887
379.2997506	-5.075875661
379.2425496	-5.497986278
379.1853487	-5.550750106
379.1281477	-5.128639488
379.0709467	-4.548237389
379.0137458	-4.020599117
378.9565448	-3.651252326
378.8993438	-2.965322573
378.8421429	-2.595975782
378.7849419	-2.121101338
378.7277409	-1.857282202
378.67054	-2.015573683
378.613339	-2.06833751
378.556138	-2.06833751
378.498937	-2.015573683
378.4417361	-2.490448128
378.3845351	-2.859794918
378.3273341	-3.651252326
378.2701332	-4.389945907
378.2129322	-4.917584179
378.1557312	-5.497986278
378.0985303	-5.867333069
378.0413293	-6.236679859
377.9841283	-6.02562455
377.9269274	-5.709041587
377.8697264	-5.128639488
377.8125254	-4.653765043
377.7553245	-4.442709734
377.6981235	-3.915071462
377.6409225	-3.440197018
377.5837216	-2.64873961
377.5265206	-2.279392819
377.4693196	-1.804518374
377.4121186	-1.646226893
377.3549177	-1.540699238
377.2977167	-1.487935411
377.2405157	-2.015573683
377.1833148	-2.754267264
377.1261138	-3.809543808
377.0689128	-4.495473562
377.0117119	-5.075875661
376.9545109	-5.339694797
376.8973099	-5.445222451
376.840109	-5.497986278
376.782908	-5.075875661
376.725707	-4.548237389
376.6685061	-3.809543808
376.6113051	-3.545724672
376.5541041	-3.070850227
376.4969032	-2.595975782
376.4397022	-2.121101338
376.3825012	-1.435171584
376.3253002	-1.065824794
376.2680993	-0.854769485
376.2108983	-0.907533312
376.1536973	-0.74924183
376.0964964	-0.854769485
376.0392954	-1.540699238
375.9820944	-2.384920474
375.9248935	-3.440197018
375.8676925	-4.389945907
375.8104915	-4.970348006
375.7532906	-5.392458624
375.6960896	-5.867333069
375.6388886	-5.972860723
375.5816877	-5.603513933
375.5244867	-5.234167142
375.4672857	-4.495473562
375.4100848	-3.96783529
375.3528838	-3.440197018
375.2956828	-2.595975782
375.2384818	-1.804518374
375.1812809	-1.065824794
375.1240799	-0.802005658
375.0668789	-0.538186522
375.009678	-0.590950349
374.952477	-0.696478003
374.895276	-1.118588621
374.8380751	-1.962809856
374.7808741	-2.965322573
374.7236731	-3.809543808
374.6664722	-4.442709734
374.6092712	-4.970348006
374.5520702	-5.023111834
374.4948693	-5.28693097
374.4376683	-5.28693097
374.3804673	-4.917584179
374.3232664	-4.495473562
374.2660654	-4.020599117
374.2088644	-3.809543808
374.1516634	-3.492960845
374.0944625	-2.807031091
374.0372615	-2.015573683
373.9800605	-1.065824794
373.9228596	-0.696478003
373.8656586	-0.538186522
373.8084576	-0.432658867
373.7512567	-0.590950349
373.6940557	-1.118588621
373.6368547	-1.804518374
373.5796538	-2.701503437
373.5224528	-3.492960845
373.4652518	-3.756779981
373.4080509	-4.126126771
373.3508499	-4.442709734
373.2936489	-4.70652887
373.236448	-4.970348006
373.179247	-4.917584179
373.122046	-4.864820352
373.064845	-4.495473562
373.0076441	-4.442709734
372.9504431	-3.96783529
372.8932421	-3.492960845
372.8360412	-2.543211955
372.7788402	-1.962809856
372.7216392	-1.751754547
372.6644383	-1.593463066
372.6072373	-1.804518374
372.5500363	-1.751754547
372.4928354	-2.06833751
372.4356344	-2.754267264
372.3784334	-3.38743319
372.3212325	-3.809543808
372.2640315	-3.96783529
372.2068305	-4.284418253
372.1496295	-4.284418253
372.0924286	-4.495473562
372.0352276	-4.442709734
371.9780266	-4.073362944
371.9208257	-3.651252326
371.8636247	-3.440197018
371.8064237	-3.070850227
371.7492228	-2.332156646
371.6920218	-1.804518374
371.6348208	-1.013060966
371.5776199	-0.538186522
371.5204189	-0.432658867
371.4632179	-0.485422694
371.406017	-0.643714176
371.348816	-0.960297139
371.291615	-1.69899072
371.2344141	-2.437684301
371.1772131	-3.492960845
371.1200121	-4.33718208
371.0628111	-4.812056525
371.0056102	-5.392458624
370.9484092	-5.972860723
370.8912082	-6.447735168
370.8340073	-6.553262822
370.7768063	-6.447735168
370.7196053	-6.236679859
370.6624044	-5.814569242
370.6052034	-5.339694797
370.5480024	-4.389945907
370.4908015	-3.38743319
370.4336005	-2.121101338
370.3763995	-1.276880102
370.3191986	-0.538186522
370.2619976	-0.168839731
370.2047966	0.042215578
370.1475957	-0.116075904
370.0903947	-0.802005658
370.0331937	-1.646226893
369.9759927	-2.437684301
369.9187918	-3.0180864
369.8615908	-3.598488499
369.8043898	-3.915071462
369.7471889	-4.178890598
369.6899879	-4.33718208
369.6327869	-4.178890598
369.575586	-3.96783529
369.518385	-3.492960845
369.461184	-3.334669363
369.4039831	-2.912558746
369.3467821	-2.332156646
369.2895811	-1.69899072
369.2323802	-0.907533312
369.1751792	-0.485422694
369.1179782	-0.327131213
369.0607773	-0.274367386
369.0035763	-0.274367386
368.9463753	-0.74924183
368.8891743	-1.540699238
368.8319734	-2.384920474
368.7747724	-3.38743319
368.7175714	-4.073362944
368.6603705	-4.495473562
368.6031695	-4.812056525
368.5459685	-5.181403315
368.4887676	-5.445222451
368.4315666	-5.603513933
368.3743656	-5.497986278
368.3171647	-5.234167142
368.2599637	-5.023111834
368.2027627	-4.495473562
368.1455618	-3.756779981
368.0883608	-2.701503437
368.0311598	-1.69899072
367.9739589	-0.907533312
367.9167579	-0.274367386
367.8595569	-0.063312077
367.8023559	-0.063312077
367.745155	-0.432658867
367.687954	-1.224116275
367.630753	-2.121101338
367.5735521	-3.070850227
367.5163511	-3.756779981
367.4591501	-4.442709734
367.4019492	-5.023111834
367.3447482	-5.709041587
367.2875472	-6.342207514
367.2303463	-6.342207514
367.1731453	-6.289443686
367.1159443	-6.236679859
367.0587434	-5.920096896
367.0015424	-5.392458624
366.9443414	-4.70652887
366.8871405	-3.756779981
366.8299395	-2.859794918
366.7727385	-2.332156646
366.7155375	-1.910046029
366.6583366	-1.751754547
366.6011356	-1.751754547
366.5439346	-1.910046029
366.4867337	-2.437684301
366.4295327	-2.912558746
366.3723317	-3.651252326
366.3151308	-3.862307635
366.2579298	-4.442709734
366.2007288	-4.812056525
366.1435279	-5.392458624
366.0863269	-5.445222451
366.0291259	-5.234167142
365.971925	-5.128639488
365.914724	-4.548237389
365.857523	-4.126126771
365.800322	-3.334669363
365.7431211	-2.226628992
365.6859201	-1.065824794
365.6287191	-0.063312077
365.5715182	0.306034714
365.5143172	0.728145331
365.4571162	0.622617677
365.3999153	0.728145331
365.3427143	0.306034714
365.2855133	-0.327131213
365.2283124	-1.065824794
365.1711114	-1.593463066
365.1139104	-2.173865165
365.0567095	-2.595975782
364.9995085	-3.0180864
364.9423075	-3.545724672
364.8851066	-3.704016154
364.8279056	-3.651252326
364.7707046	-3.440197018
364.7135036	-3.38743319
364.6563027	-3.334669363
364.5991017	-2.859794918
364.5419007	-2.595975782
364.4846998	-1.962809856
364.4274988	-1.593463066
364.3702978	-1.435171584
364.3130969	-1.224116275
364.2558959	-1.065824794
364.1986949	-0.960297139
364.141494	-1.382407757
364.084293	-1.804518374
364.027092	-2.490448128
363.9698911	-2.859794918
363.9126901	-3.176377882
363.8554891	-3.545724672
363.7982882	-4.020599117
363.7410872	-4.759292698
363.6838862	-5.023111834
363.6266852	-5.445222451
363.5694843	-5.550750106
363.5122833	-5.65627776
363.4550823	-5.761805414
363.3978814	-5.339694797
363.3406804	-4.70652887
363.2834794	-3.915071462
363.2262785	-3.492960845
363.1690775	-2.912558746
363.1118765	-2.595975782
363.0546756	-2.332156646
362.9974746	-1.910046029
362.9402736	-2.332156646
362.8830727	-2.595975782
362.8258717	-2.859794918
362.7686707	-2.965322573
362.7114698	-3.38743319
362.6542688	-3.598488499
362.5970678	-3.862307635
362.5398668	-4.601001216
362.4826659	-4.548237389
362.4254649	-4.70652887
362.3682639	-4.495473562
362.311063	-4.601001216
362.253862	-4.284418253
362.196661	-4.073362944
362.1394601	-3.756779981
362.0822591	-3.123614054
362.0250581	-3.070850227
361.9678572	-2.543211955
361.9106562	-2.173865165
361.8534552	-1.487935411
361.7962543	-1.171352448
361.7390533	-1.118588621
361.6818523	-1.435171584
361.6246514	-2.121101338
361.5674504	-2.384920474
361.5102494	-3.123614054
361.4530484	-3.651252326
361.3958475	-4.495473562
361.3386465	-4.812056525
361.2814455	-5.075875661
361.2242446	-5.128639488
361.1670436	-4.970348006
361.1098426	-5.023111834
361.0526417	-4.653765043
360.9954407	-4.073362944
360.9382397	-3.38743319
360.8810388	-2.64873961
360.8238378	-2.121101338
360.7666368	-1.593463066
360.7094359	-1.118588621
360.6522349	-0.485422694
360.5950339	-0.274367386
360.537833	-0.274367386
360.480632	-0.590950349
360.423431	-1.013060966
360.36623	-1.382407757
360.3090291	-2.015573683
360.2518281	-2.807031091
360.1946271	-3.809543808
360.1374262	-4.495473562
360.0802252	-4.864820352
360.0230242	-5.023111834
359.9658233	-5.023111834
359.9086223	-4.970348006
359.8514213	-4.548237389
359.7942204	-3.96783529
359.7370194	-3.229141709
359.6798184	-2.490448128
359.6226175	-2.226628992
359.5654165	-1.751754547
359.5082155	-1.487935411
359.4510145	-0.854769485
359.3938136	-0.802005658
359.3366126	-0.907533312
359.2794116	-1.224116275
359.2222107	-1.751754547
359.1650097	-2.121101338
359.1078087	-2.64873961
359.0506078	-3.38743319
358.9934068	-4.389945907
358.9362058	-4.917584179
358.8790049	-5.339694797
358.8218039	-5.603513933
358.7646029	-5.603513933
358.707402	-5.761805414
358.650201	-5.550750106
358.593	-5.181403315
358.5357991	-4.389945907
358.4785981	-4.020599117
358.4213971	-3.598488499
358.3641961	-2.965322573
358.3069952	-2.64873961
358.2497942	-2.06833751
358.1925932	-2.015573683
358.1353923	-2.226628992
358.0781913	-2.543211955
358.0209903	-2.595975782
357.9637894	-2.754267264
357.9065884	-3.123614054
357.8493874	-3.492960845
357.7921865	-4.389945907
357.7349855	-4.70652887
357.6777845	-4.864820352
357.6205836	-4.970348006
357.5633826	-5.128639488
357.5061816	-5.181403315
357.4489807	-4.864820352
357.3917797	-4.548237389
357.3345787	-3.862307635
357.2773777	-3.651252326
357.2201768	-3.492960845
357.1629758	-3.281905536
357.1057748	-3.123614054
357.0485739	-2.807031091
356.9913729	-2.701503437
356.9341719	-2.701503437
356.876971	-2.965322573
356.81977	-2.754267264
356.762569	-2.701503437
356.7053681	-2.859794918
356.6481671	-3.281905536
356.5909661	-3.862307635
356.5337652	-4.33718208
356.4765642	-4.601001216
356.4193632	-4.70652887
356.3621623	-5.023111834
356.3049613	-4.970348006
356.2477603	-4.442709734
356.1905593	-3.915071462
356.1333584	-3.281905536
356.0761574	-3.0180864
356.0189564	-2.595975782
355.9617555	-2.384920474
355.9045545	-1.962809856
355.8473535	-1.487935411
355.7901526	-1.435171584
355.7329516	-1.32964393
355.6757506	-1.487935411
355.6185497	-1.276880102
355.5613487	-1.487935411
355.5041477	-1.804518374
355.4469468	-2.490448128
355.3897458	-3.38743319
355.3325448	-3.598488499
355.2753439	-3.96783529
355.2181429	-4.126126771
355.1609419	-4.601001216
355.1037409	-4.601001216
355.04654	-4.442709734
354.989339	-3.96783529
354.932138	-3.545724672
354.8749371	-3.545724672
354.8177361	-3.334669363
354.7605351	-3.229141709
354.7033342	-2.701503437
354.6461332	-2.384920474
354.5889322	-2.279392819
354.5317313	-2.06833751
354.4745303	-2.06833751
354.4173293	-1.69899072
354.3601284	-1.69899072
354.3029274	-1.69899072
354.2457264	-2.279392819
354.1885255	-2.64873961
354.1313245	-2.807031091
354.0741235	-3.38743319
354.0169225	-3.598488499
353.9597216	-4.126126771
353.9025206	-4.126126771
353.8453196	-4.073362944
353.7881187	-3.440197018
353.7309177	-3.176377882
353.6737167	-2.859794918
353.6165158	-2.437684301
353.5593148	-2.226628992
353.5021138	-1.540699238
353.4449129	-1.593463066
353.3877119	-1.646226893
353.3305109	-2.015573683
353.27331	-2.015573683
353.216109	-2.279392819
353.158908	-2.64873961
353.101707	-3.123614054
353.0445061	-3.862307635
352.9873051	-4.178890598
352.9301041	-4.284418253
352.8729032	-4.389945907
352.8157022	-4.70652887
352.7585012	-4.970348006
352.7013003	-5.023111834
352.6440993	-5.023111834
352.5868983	-4.495473562
352.5296974	-4.33718208
352.4724964	-4.33718208
352.4152954	-3.96783529
352.3580945	-3.334669363
352.3008935	-2.701503437
352.2436925	-2.384920474
352.1864916	-2.015573683
352.1292906	-2.06833751
352.0720896	-1.857282202
352.0148886	-1.435171584
351.9576877	-1.435171584
351.9004867	-1.69899072
351.8432857	-2.121101338
351.7860848	-2.279392819
351.7288838	-2.64873961
351.6716828	-2.912558746
351.6144819	-3.440197018
351.5572809	-4.126126771
351.5000799	-4.231654426
351.442879	-4.178890598
351.385678	-3.915071462
351.328477	-3.809543808
351.2712761	-3.492960845
351.2140751	-3.229141709
351.1568741	-2.701503437
351.0996732	-2.279392819
351.0424722	-2.226628992
350.9852712	-2.332156646
350.9280702	-2.64873961
350.8708693	-2.437684301
350.8136683	-2.437684301
350.7564673	-2.332156646
350.6992664	-2.332156646
350.6420654	-2.543211955
350.5848644	-2.226628992
350.5276635	-2.332156646
350.4704625	-2.384920474
350.4132615	-3.070850227
350.3560606	-3.492960845
350.2988596	-3.915071462
350.2416586	-4.020599117
350.1844577	-3.96783529
350.1272567	-4.178890598
350.0700557	-4.126126771
350.0128548	-4.020599117
349.9556538	-3.598488499
349.8984528	-3.176377882
349.8412518	-2.807031091
349.7840509	-2.543211955
349.7268499	-2.490448128
349.6696489	-2.015573683
349.612448	-1.804518374
349.555247	-1.69899072
349.498046	-2.06833751
349.4408451	-2.121101338
349.3836441	-2.332156646
349.3264431	-2.384920474
349.2692422	-2.754267264
349.2120412	-3.38743319
349.1548402	-3.809543808
349.0976393	-3.915071462
349.0404383	-3.756779981
348.9832373	-3.651252326
348.9260364	-3.440197018
348.8688354	-3.070850227
348.8116344	-2.543211955
348.7544334	-1.910046029
348.6972325	-1.593463066
348.6400315	-1.646226893
348.5828305	-2.015573683
348.5256296	-2.173865165
348.4684286	-2.226628992
348.4112276	-2.332156646
348.3540267	-2.64873961
348.2968257	-2.965322573
348.2396247	-3.440197018
348.1824238	-3.38743319
348.1252228	-3.440197018
348.0680218	-3.704016154
348.0108209	-4.126126771
347.9536199	-4.389945907
347.8964189	-4.33718208
347.839218	-4.442709734
347.782017	-4.389945907
347.724816	-4.917584179
347.667615	-4.970348006
347.6104141	-4.759292698
347.5532131	-4.33718208
347.4960121	-3.96783529
347.4388112	-3.598488499
347.3816102	-3.070850227
347.3244092	-2.807031091
347.2672083	-2.015573683
347.2100073	-1.857282202
347.1528063	-2.015573683
347.0956054	-2.121101338
347.0384044	-2.384920474
346.9812034	-2.595975782
346.9240025	-3.070850227
346.8668015	-3.756779981
346.8096005	-4.653765043
346.7523995	-4.970348006
346.6951986	-5.023111834
346.6379976	-4.917584179
346.5807966	-4.759292698
346.5235957	-4.548237389
346.4663947	-4.126126771
346.4091937	-3.38743319
346.3519928	-2.384920474
346.2947918	-2.06833751
346.2375908	-1.857282202
346.1803899	-1.804518374
346.1231889	-1.593463066
346.0659879	-1.540699238
346.008787	-1.69899072
345.951586	-2.015573683
345.894385	-2.437684301
345.8371841	-2.595975782
345.7799831	-2.595975782
345.7227821	-2.912558746
345.6655811	-3.492960845
345.6083802	-3.915071462
345.5511792	-4.178890598
345.4939782	-4.548237389
345.4367773	-4.70652887
345.3795763	-5.075875661
345.3223753	-5.445222451
345.2651744	-5.339694797
345.2079734	-4.970348006
345.1507724	-4.284418253
345.0935715	-3.862307635
345.0363705	-3.38743319
344.9791695	-2.912558746
344.9219686	-2.121101338
344.8647676	-1.487935411
344.8075666	-1.540699238
344.7503657	-1.646226893
344.6931647	-1.857282202
344.6359637	-2.06833751
344.5787627	-2.121101338
344.5215618	-2.332156646
344.4643608	-2.754267264
344.4071598	-3.229141709
344.3499589	-3.070850227
344.2927579	-3.123614054
344.2355569	-2.912558746
344.178356	-2.965322573
344.121155	-2.807031091
344.063954	-2.701503437
344.0067531	-2.332156646
343.9495521	-2.015573683
343.8923511	-2.279392819
343.8351502	-2.279392819
343.7779492	-2.490448128
343.7207482	-2.173865165
343.6635473	-2.173865165
343.6063463	-2.173865165
343.5491453	-2.332156646
343.4919443	-2.437684301
343.4347434	-2.226628992
343.3775424	-2.279392819
343.3203414	-2.332156646
343.2631405	-2.912558746
343.2059395	-3.070850227
343.1487385	-3.229141709
343.0915376	-3.334669363
343.0343366	-3.545724672
342.9771356	-4.33718208
342.9199347	-4.548237389
342.8627337	-4.759292698
342.8055327	-4.389945907
342.7483318	-4.231654426
342.6911308	-4.126126771
342.6339298	-3.915071462
342.5767289	-3.492960845
342.5195279	-2.595975782
342.4623269	-2.384920474
342.4051259	-2.121101338
342.347925	-2.64873961
342.290724	-2.807031091
342.233523	-3.281905536
342.1763221	-3.598488499
342.1191211	-4.178890598
342.0619201	-5.128639488
342.0047192	-5.28693097
341.9475182	-5.445222451
341.8903172	-5.234167142
341.8331163	-5.392458624
341.7759153	-5.339694797
341.7187143	-5.28693097
341.6615134	-5.128639488
341.6043124	-4.601001216
341.5471114	-4.548237389
341.4899105	-4.442709734
341.4327095	-4.284418253
341.3755085	-3.756779981
341.3183075	-3.176377882
341.2611066	-2.807031091
341.2039056	-2.384920474
341.1467046	-2.332156646
341.0895037	-2.121101338
341.0323027	-1.857282202
340.9751017	-1.646226893
340.9179008	-1.857282202
340.8606998	-2.279392819
340.8034988	-2.437684301
340.7462979	-2.595975782
340.6890969	-2.64873961
340.6318959	-3.123614054
340.574695	-3.598488499
340.517494	-3.704016154
340.460293	-3.809543808
340.403092	-3.651252326
340.3458911	-3.598488499
340.2886901	-3.440197018
340.2314891	-3.176377882
340.1742882	-2.437684301
340.1170872	-1.646226893
340.0598862	-1.171352448
340.0026853	-1.013060966
339.9454843	-0.960297139
339.8882833	-0.960297139
339.8310824	-1.065824794
339.7738814	-1.224116275
339.7166804	-1.857282202
339.6594795	-2.332156646
339.6022785	-2.595975782
339.5450775	-2.543211955
339.4878766	-2.595975782
339.4306756	-2.754267264
339.3734746	-2.965322573
339.3162736	-3.123614054
339.2590727	-3.123614054
339.2018717	-3.123614054
339.1446707	-3.598488499
339.0874698	-4.073362944
339.0302688	-4.33718208
338.9730678	-4.073362944
338.9158669	-3.756779981
338.8586659	-3.440197018
338.8014649	-3.334669363
338.744264	-3.0180864
338.687063	-2.543211955
338.629862	-2.332156646
338.5726611	-2.437684301
338.5154601	-2.965322573
338.4582591	-3.334669363
338.4010582	-3.809543808
338.3438572	-4.126126771
338.2866562	-4.442709734
338.2294552	-5.28693097
338.1722543	-5.867333069
338.1150533	-6.236679859
338.0578523	-6.289443686
338.0006514	-6.394971341
337.9434504	-6.500498995
337.8862494	-6.394971341
337.8290485	-6.078388378
337.7718475	-5.28693097
337.7146465	-4.495473562
337.6574456	-4.020599117
337.6002446	-3.440197018
337.5430436	-3.070850227
337.4858427	-2.64873961
337.4286417	-2.595975782
337.3714407	-2.595975782
337.3142398	-3.0180864
337.2570388	-3.229141709
337.1998378	-3.123614054
337.1426368	-3.123614054
337.0854359	-3.0180864
337.0282349	-3.229141709
336.9710339	-3.281905536
336.913833	-3.334669363
336.856632	-3.229141709
336.799431	-3.281905536
336.7422301	-3.545724672
336.6850291	-3.756779981
336.6278281	-3.704016154
336.5706272	-3.281905536
336.5134262	-2.859794918
336.4562252	-2.332156646
336.3990243	-2.173865165
336.3418233	-1.646226893
336.2846223	-0.854769485
336.2274214	-0.274367386
336.1702204	-0.01054825
336.1130194	-0.116075904
336.0558184	-0.168839731
335.9986175	-0.327131213
335.9414165	-0.854769485
335.8842155	-1.382407757
335.8270146	-2.437684301
335.7698136	-2.965322573
335.7126126	-3.229141709
335.6554117	-3.176377882
335.5982107	-3.334669363
335.5410097	-3.229141709
335.4838088	-2.912558746
335.4266078	-2.490448128
335.3694068	-1.382407757
335.3122059	-0.907533312
335.2550049	-0.538186522
335.1978039	-0.37989504
335.140603	-0.168839731
335.083402	-0.063312077
335.026201	-0.37989504
334.969	-0.696478003
334.9117991	-1.382407757
334.8545981	-1.804518374
334.7973971	-2.015573683
334.7401962	-2.543211955
334.6829952	-3.440197018
334.6257942	-4.126126771
334.5685933	-4.70652887
334.5113923	-5.234167142
334.4541913	-5.234167142
334.3969904	-5.709041587
334.3397894	-6.289443686
334.2825884	-6.60602665
334.2253875	-6.658790477
334.1681865	-6.342207514
334.1109855	-6.394971341
334.0537845	-5.972860723
333.9965836	-5.65627776
333.9393826	-4.653765043
333.8821816	-3.598488499
333.8249807	-2.807031091
333.7677797	-2.226628992
333.7105787	-1.751754547
333.6533778	-1.435171584
333.5961768	-1.540699238
333.5389758	-1.751754547
333.4817749	-2.701503437
333.4245739	-3.651252326
333.3673729	-4.231654426
333.310172	-4.759292698
333.252971	-5.234167142
333.19577	-5.972860723
333.1385691	-6.183916032
333.0813681	-6.131152205
333.0241671	-5.603513933
332.9669661	-4.864820352
332.9097652	-4.389945907
332.8525642	-3.809543808
332.7953632	-3.176377882
332.7381623	-2.173865165
332.6809613	-1.435171584
332.6237603	-0.696478003
332.5665594	-0.37989504
332.5093584	-0.327131213
332.4521574	-0.168839731
332.3949565	-0.116075904
332.3377555	-0.485422694
332.2805545	-1.224116275
332.2233536	-1.910046029
332.1661526	-2.490448128
332.1089516	-2.859794918
332.0517507	-3.38743319
331.9945497	-4.073362944
331.9373487	-4.653765043
331.8801477	-4.970348006
331.8229468	-4.759292698
331.7657458	-4.759292698
331.7085448	-4.759292698
331.6513439	-4.495473562
331.5941429	-4.073362944
331.5369419	-3.070850227
331.479741	-1.962809856
331.42254	-1.224116275
331.365339	-0.907533312
331.3081381	-0.432658867
331.2509371	-0.37989504
331.1937361	-0.74924183
331.1365352	-1.593463066
331.0793342	-3.0180864
331.0221332	-4.284418253
330.9649323	-5.392458624
330.9077313	-5.920096896
330.8505303	-6.658790477
330.7933293	-6.97537344
330.7361284	-7.028137267
330.6789274	-6.711554304
330.6217264	-5.761805414
330.5645255	-5.128639488
330.5073245	-4.548237389
330.4501235	-4.178890598
330.3929226	-3.38743319
330.3357216	-2.543211955
330.2785206	-1.910046029
330.2213197	-1.32964393
330.1641187	-1.118588621
330.1069177	-0.74924183
330.0497168	-0.485422694
329.9925158	-0.538186522
329.9353148	-1.013060966
329.8781139	-1.751754547
329.8209129	-2.332156646
329.7637119	-2.807031091
329.7065109	-3.0180864
329.64931	-3.492960845
329.592109	-4.020599117
329.534908	-4.389945907
329.4777071	-4.389945907
329.4205061	-4.284418253
329.3633051	-4.126126771
329.3061042	-3.809543808
329.2489032	-3.38743319
329.1917022	-2.543211955
329.1345013	-1.171352448
329.0773003	0.147743232
329.0200993	0.93920064
328.9628984	1.572366566
328.9056974	1.836185702
328.8484964	1.783421875
328.7912955	1.414075085
328.7340945	0.306034714
328.6768935	-1.224116275
328.6196925	-2.279392819
328.5624916	-3.070850227
328.5052906	-3.862307635
328.4480896	-4.601001216
328.3908887	-5.181403315
328.3336877	-5.445222451
328.2764867	-5.392458624
328.2192858	-4.864820352
328.1620848	-4.653765043
328.1048838	-4.284418253
328.0476829	-3.96783529
327.9904819	-3.334669363
327.9332809	-2.701503437
327.87608	-2.279392819
327.818879	-1.910046029
327.761678	-1.857282202
327.704477	-1.435171584
327.6472761	-1.118588621
327.5900751	-1.118588621
327.5328741	-1.487935411
327.4756732	-1.962809856
327.4184722	-2.490448128
327.3612712	-3.176377882
327.3040703	-3.809543808
327.2468693	-4.917584179
327.1896683	-6.02562455
327.1324674	-6.658790477
327.0752664	-6.97537344
327.0180654	-6.922609613
326.9608645	-6.817081958
326.9036635	-6.447735168
326.8464625	-5.65627776
326.7892616	-4.020599117
326.7320606	-2.701503437
326.6748596	-1.646226893
326.6176586	-0.802005658
326.5604577	-0.327131213
326.5032567	0.094979405
326.4460557	-0.168839731
326.3888548	-0.432658867
326.3316538	-1.593463066
326.2744528	-2.64873961
326.2172519	-3.440197018
326.1600509	-4.126126771
326.1028499	-4.812056525
326.045649	-5.867333069
325.988448	-6.342207514
325.931247	-6.711554304
325.8740461	-6.342207514
325.8168451	-6.02562455
325.7596441	-5.709041587
325.7024432	-5.234167142
325.6452422	-4.70652887
325.5880412	-3.756779981
325.5308402	-3.070850227
325.4736393	-2.384920474
325.4164383	-2.015573683
325.3592373	-1.593463066
325.3020364	-1.118588621
325.2448354	-0.854769485
325.1876344	-0.643714176
325.1304335	-1.065824794
325.0732325	-1.276880102
325.0160315	-1.962809856
324.9588306	-2.490448128
324.9016296	-3.440197018
324.8444286	-4.759292698
324.7872277	-5.709041587
324.7300267	-6.394971341
324.6728257	-6.500498995
324.6156248	-6.553262822
324.5584238	-6.131152205
324.5012228	-5.497986278
324.4440218	-4.389945907
324.3868209	-2.807031091
324.3296199	-1.69899072
324.2724189	-0.802005658
324.215218	-0.432658867
324.158017	-0.01054825
324.100816	-0.116075904
324.0436151	-0.37989504
323.9864141	-1.013060966
323.9292131	-2.226628992
323.8720122	-3.229141709
323.8148112	-4.126126771
323.7576102	-4.917584179
323.7004093	-5.867333069
323.6432083	-6.553262822
323.5860073	-6.922609613
323.5288064	-6.922609613
323.4716054	-6.342207514
323.4144044	-6.131152205
323.3572034	-5.550750106
323.3000025	-4.970348006
323.2428015	-3.96783529
323.1856005	-3.281905536
323.1283996	-2.701503437
323.0711986	-2.226628992
323.0139976	-1.962809856
322.9567967	-1.224116275
322.8995957	-0.854769485
322.8423947	-0.274367386
322.7851938	-0.274367386
322.7279928	-0.274367386
322.6707918	-0.432658867
322.6135909	-1.013060966
322.5563899	-1.435171584
322.4991889	-2.859794918
322.441988	-3.96783529
322.384787	-5.023111834
322.327586	-5.445222451
322.270385	-5.709041587
322.2131841	-5.603513933
322.1559831	-5.023111834
322.0987821	-4.389945907
322.0415812	-2.965322573
321.9843802	-1.69899072
321.9271792	-0.538186522
321.8699783	0.042215578
321.8127773	0.56985385
321.7555763	0.93920064
321.6983754	1.044728294
321.6411744	0.886436813
321.5839734	0.094979405
321.5267725	-0.643714176
321.4695715	-1.224116275
321.4123705	-1.962809856
321.3551695	-2.64873961
321.2979686	-3.598488499
321.2407676	-4.178890598
321.1835666	-4.970348006
321.1263657	-5.128639488
321.0691647	-5.339694797
321.0119637	-5.339694797
320.9547628	-5.28693097
320.8975618	-4.970348006
320.8403608	-4.178890598
320.7831599	-3.598488499
320.7259589	-2.807031091
320.6687579	-2.384920474
320.611557	-1.910046029
320.554356	-1.32964393
320.497155	-0.907533312
320.4399541	-0.643714176
320.3827531	-0.960297139
320.3255521	-1.013060966
320.2683511	-1.487935411
320.2111502	-1.857282202
320.1539492	-2.595975782
320.0967482	-3.704016154
320.0395473	-4.70652887
319.9823463	-5.445222451
319.9251453	-5.814569242
319.8679444	-6.131152205
319.8107434	-5.972860723
319.7535424	-5.65627776
319.6963415	-4.759292698
319.6391405	-3.229141709
319.5819395	-1.910046029
319.5247386	-0.907533312
319.4675376	-0.168839731
319.4103366	0.622617677
319.3531357	0.886436813
319.2959347	0.833672986
319.2387337	0.464326195
319.1815327	-0.643714176
319.1243318	-1.593463066
319.0671308	-2.384920474
319.0099298	-3.176377882
318.9527289	-4.073362944
318.8955279	-5.023111834
318.8383269	-5.814569242
318.781126	-6.183916032
318.723925	-6.183916032
318.666724	-6.342207514
318.6095231	-6.500498995
318.5523221	-6.447735168
318.4951211	-5.814569242
318.4379202	-4.917584179
318.3807192	-4.073362944
318.3235182	-3.070850227
318.2663173	-2.121101338
318.2091163	-1.065824794
318.1519153	0.147743232
318.0947143	0.675381504
318.0375134	0.886436813
317.9803124	0.728145331
317.9231114	0.358798541
317.8659105	-0.538186522
317.8087095	-1.435171584
317.7515085	-2.64873961
317.6943076	-4.020599117
317.6371066	-4.917584179
317.5799056	-5.709041587
317.5227047	-6.236679859
317.4655037	-6.60602665
317.4083027	-6.60602665
317.3511018	-6.394971341
317.2939008	-5.497986278
317.2366998	-4.231654426
317.1794989	-3.229141709
317.1222979	-2.332156646
317.0650969	-1.540699238
317.0078959	-0.854769485
316.950695	-0.432658867
316.893494	-0.37989504
316.836293	-0.960297139
316.7790921	-1.804518374
316.7218911	-2.490448128
316.6646901	-3.281905536
316.6074892	-3.809543808
316.5502882	-4.601001216
316.4930872	-5.128639488
316.4358863	-5.339694797
316.3786853	-5.28693097
316.3214843	-4.970348006
316.2642834	-5.128639488
316.2070824	-5.075875661
316.1498814	-5.023111834
316.0926805	-4.601001216
316.0354795	-4.020599117
315.9782785	-3.440197018
315.9210775	-2.595975782
315.8638766	-1.751754547
315.8066756	-0.696478003
315.7494746	0.306034714
315.6922737	0.833672986
315.6350727	0.833672986
315.5778717	0.675381504
315.5206708	0.147743232
315.4634698	-0.643714176
315.4062688	-1.540699238
315.3490679	-2.912558746
315.2918669	-4.126126771
315.2346659	-4.970348006
315.177465	-5.445222451
315.120264	-5.920096896
315.063063	-6.394971341
315.005862	-6.394971341
314.9486611	-6.02562455
314.8914601	-5.181403315
314.8342591	-4.231654426
314.7770582	-3.38743319
314.7198572	-2.701503437
314.6626562	-2.06833751
314.6054553	-1.435171584
314.5482543	-1.32964393
314.4910533	-1.276880102
314.4338524	-1.910046029
314.3766514	-2.595975782
314.3194504	-3.123614054
314.2622495	-3.545724672
314.2050485	-4.178890598
314.1478475	-4.864820352
314.0906466	-5.234167142
314.0334456	-5.709041587
313.9762446	-5.761805414
313.9190436	-6.078388378
313.8618427	-6.553262822
313.8046417	-6.922609613
313.7474407	-6.817081958
313.6902398	-6.236679859
313.6330388	-5.550750106
313.5758378	-4.548237389
313.5186369	-3.651252326
313.4614359	-2.490448128
313.4042349	-1.276880102
313.347034	-0.538186522
313.289833	-0.116075904
313.232632	-0.116075904
313.1754311	-0.327131213
313.1182301	-0.590950349
313.0610291	-0.960297139
313.0038282	-1.804518374
312.9466272	-3.0180864
312.8894262	-3.756779981
312.8322252	-4.33718208
312.7750243	-4.601001216
312.7178233	-5.023111834
312.6606223	-4.864820352
312.6034214	-4.442709734
312.5462204	-3.756779981
312.4890194	-2.543211955
312.4318185	-1.69899072
312.3746175	-0.907533312
312.3174165	-0.485422694
312.2602156	0.200507059
312.2030146	0.56985385
312.1458136	0.886436813
312.0886127	0.780909158
312.0314117	0.200507059
311.9742107	-0.116075904
311.9170098	-0.590950349
311.8598088	-0.854769485
311.8026078	-1.751754547
311.7454068	-2.490448128
311.6882059	-3.229141709
311.6310049	-3.862307635
311.5738039	-4.126126771
311.516603	-4.70652887
311.459402	-5.181403315
311.402201	-5.392458624
311.3450001	-5.234167142
311.2877991	-4.759292698
311.2305981	-4.020599117
311.1733972	-3.38743319
311.1161962	-2.754267264
311.0589952	-1.69899072
311.0017943	-0.590950349
310.9445933	0.200507059
310.8873923	0.411562368
310.8301914	0.464326195
310.7729904	0.253270886
310.7157894	-0.274367386
310.6585884	-0.74924183
310.6013875	-2.06833751
310.5441865	-3.38743319
310.4869855	-4.495473562
310.4297846	-5.497986278
310.3725836	-6.236679859
310.3153826	-6.97537344
310.2581817	-7.028137267
310.2009807	-7.028137267
310.1437797	-6.02562455
310.0865788	-4.970348006
310.0293778	-4.020599117
309.9721768	-3.334669363
309.9149759	-2.807031091
309.8577749	-1.857282202
309.8005739	-1.435171584
309.743373	-1.013060966
309.686172	-1.224116275
309.628971	-1.435171584
309.57177	-1.646226893
309.5145691	-1.962809856
309.4573681	-2.384920474
309.4001671	-3.38743319
309.3429662	-4.178890598
309.2857652	-5.181403315
309.2285642	-5.709041587
309.1713633	-6.183916032
309.1141623	-6.817081958
309.0569613	-7.186428749
308.9997604	-7.239192576
308.9425594	-6.553262822
308.8853584	-5.972860723
308.8281575	-5.128639488
308.7709565	-4.548237389
308.7137555	-3.862307635
308.6565545	-2.490448128
308.5993536	-1.435171584
308.5421526	-0.74924183
308.4849516	-0.538186522
308.4277507	-0.221603558
308.3705497	-0.327131213
308.3133487	-0.538186522
308.2561478	-1.32964393
308.1989468	-2.701503437
308.1417458	-3.96783529
308.0845449	-5.128639488
308.0273439	-5.972860723
307.9701429	-6.658790477
307.912942	-7.186428749
307.855741	-7.133664922
307.79854	-6.711554304
307.7413391	-5.550750106
307.6841381	-4.548237389
307.6269371	-3.598488499
307.5697361	-2.595975782
307.5125352	-1.435171584
307.4553342	-0.327131213
307.3981332	0.358798541
307.3409323	1.044728294
307.2837313	1.044728294
307.2265303	1.150255949
307.1693294	1.097492122
307.1121284	0.886436813
307.0549274	0.253270886
306.9977265	-0.432658867
306.9405255	-1.32964393
306.8833245	-2.437684301
306.8261236	-3.070850227
306.7689226	-4.020599117
306.7117216	-5.128639488
306.6545207	-5.761805414
306.5973197	-5.867333069
306.5401187	-5.603513933
306.4829177	-5.339694797
306.4257168	-4.548237389
306.3685158	-3.704016154
306.3113148	-2.543211955
306.2541139	-1.224116275
306.1969129	-0.01054825
306.1397119	0.780909158
306.082511	1.097492122
306.02531	1.361311258
305.968109	1.150255949
305.9109081	0.780909158
305.8537071	-0.274367386
305.7965061	-1.804518374
305.7393052	-3.229141709
305.6821042	-4.759292698
305.6249032	-5.920096896
305.5677023	-7.291956403
305.5105013	-7.92512233
305.4533003	-8.399996774
305.3960993	-7.819594675
305.3388984	-6.764318131
305.2816974	-5.550750106
305.2244964	-4.284418253
305.1672955	-3.334669363
305.1100945	-2.173865165
305.0528935	-1.32964393
304.9956926	-0.907533312
304.9384916	-0.802005658
304.8812906	-0.960297139
304.8240897	-0.960297139
304.7668887	-0.960297139
304.7096877	-1.013060966
304.6524868	-1.487935411
304.5952858	-2.226628992
304.5380848	-3.176377882
304.4808839	-3.96783529
304.4236829	-4.864820352
304.3664819	-6.078388378
304.3092809	-7.133664922
304.25208	-7.661303194
304.194879	-7.766830848
304.137678	-7.503011712
304.0804771	-7.080901094
304.0232761	-6.131152205
303.9660751	-5.234167142
303.9088742	-3.651252326
303.8516732	-2.173865165
303.7944722	-1.013060966
303.7372713	-0.274367386
303.6800703	0.411562368
303.6228693	0.780909158
303.5656684	0.622617677
303.5084674	0.358798541
303.4512664	-0.696478003
303.3940655	-1.857282202
303.3368645	-3.123614054
303.2796635	-4.126126771
303.2224625	-5.392458624
303.1652616	-6.553262822
303.1080606	-7.080901094
303.0508596	-7.34472023
302.9936587	-6.817081958
302.9364577	-5.920096896
302.8792567	-5.023111834
302.8220558	-4.126126771
302.7648548	-3.0180864
302.7076538	-1.857282202
302.6504529	-1.065824794
302.5932519	-0.274367386
302.5360509	0.042215578
302.47885	0.200507059
302.421649	0.56985385
302.364448	0.675381504
302.307247	0.411562368
302.2500461	-0.274367386
302.1928451	-1.118588621
302.1356441	-2.173865165
302.0784432	-3.123614054
302.0212422	-4.231654426
301.9640412	-5.550750106
301.9068403	-6.60602665
301.8496393	-7.239192576
301.7924383	-7.291956403
301.7352374	-7.186428749
301.6780364	-6.553262822
301.6208354	-5.920096896
301.5636345	-4.653765043
301.5064335	-3.229141709
301.4492325	-1.69899072
301.3920316	-0.485422694
301.3348306	0.147743232
301.2776296	0.833672986
301.2204286	0.991964467
301.1632277	0.833672986
301.1060267	0.094979405
301.0488257	-1.224116275
300.9916248	-2.437684301
300.9344238	-3.651252326
300.8772228	-4.601001216
300.8200219	-5.761805414
300.7628209	-6.447735168
300.7056199	-7.028137267
300.648419	-6.97537344
300.591218	-6.60602665
300.534017	-6.078388378
300.4768161	-5.392458624
300.4196151	-4.653765043
300.3624141	-3.492960845
300.3052132	-2.64873961
300.2480122	-1.69899072
300.1908112	-1.013060966
300.1336102	-0.590950349
300.0764093	-0.01054825
300.0192083	0.411562368
299.9620073	0.517090022
299.9048064	-0.01054825
299.8476054	-0.643714176
299.7904044	-1.646226893
299.7332035	-2.595975782
299.6760025	-3.492960845
299.6188015	-4.812056525
299.5616006	-5.972860723
299.5043996	-7.028137267
299.4471986	-7.34472023
299.3899977	-7.661303194
299.3327967	-7.608539366
299.2755957	-7.291956403
299.2183948	-6.658790477
299.1611938	-5.28693097
299.1039928	-3.492960845
299.0467918	-2.06833751
298.9895909	-0.696478003
298.9323899	0.253270886
298.8751889	1.044728294
298.817988	1.255783603
298.760787	1.150255949
298.703586	0.200507059
298.6463851	-1.118588621
298.5891841	-2.226628992
298.5319831	-3.281905536
298.4747822	-4.178890598
298.4175812	-4.970348006
298.3603802	-5.603513933
298.3031793	-6.02562455
298.2459783	-6.078388378
298.1887773	-5.920096896
298.1315764	-5.920096896
298.0743754	-5.814569242
298.0171744	-5.445222451
297.9599734	-4.812056525
297.9027725	-4.073362944
297.8455715	-3.123614054
297.7883705	-2.384920474
297.7311696	-1.751754547
297.6739686	-0.802005658
297.6167676	-0.274367386
297.5595667	-0.063312077
297.5023657	-0.432658867
297.4451647	-0.960297139
297.3879638	-1.593463066
297.3307628	-2.332156646
297.2735618	-3.123614054
297.2163609	-4.178890598
297.1591599	-5.023111834
297.1019589	-5.814569242
297.044758	-5.972860723
296.987557	-6.394971341
296.930356	-6.394971341
296.873155	-6.02562455
296.8159541	-5.28693097
296.7587531	-3.915071462
296.7015521	-2.490448128
296.6443512	-1.118588621
296.5871502	-0.01054825
296.5299492	1.203019776
296.4727483	2.152768666
296.4155473	2.311060147
296.3583463	2.152768666
296.3011454	1.203019776
296.2439444	0.253270886
296.1867434	-0.854769485
296.1295425	-1.646226893
296.0723415	-2.754267264
296.0151405	-3.651252326
295.9579395	-4.178890598
295.9007386	-4.70652887
295.8435376	-4.653765043
295.7863366	-4.970348006
295.7291357	-5.128639488
295.6719347	-5.023111834
295.6147337	-4.759292698
295.5575328	-4.020599117
295.5003318	-3.38743319
295.4431308	-2.543211955
295.3859299	-2.015573683
295.3287289	-1.013060966
295.2715279	-0.168839731
295.214327	0.042215578
295.157126	-0.116075904
295.099925	-0.538186522
295.0427241	-1.065824794
294.9855231	-1.910046029
294.9283221	-2.437684301
294.8711211	-3.598488499
294.8139202	-4.601001216
294.7567192	-5.550750106
294.6995182	-6.183916032
294.6423173	-6.60602665
294.5851163	-7.028137267
294.5279153	-6.817081958
294.4707144	-6.553262822
294.4135134	-5.709041587
294.3563124	-4.495473562
294.2991115	-3.281905536
294.2419105	-2.173865165
294.1847095	-1.32964393
294.1275086	-0.432658867
294.0703076	-0.116075904
294.0131066	0.042215578
293.9559057	-0.432658867
293.8987047	-1.224116275
293.8415037	-1.962809856
293.7843027	-2.754267264
293.7271018	-3.440197018
293.6699008	-4.442709734
293.6126998	-4.970348006
293.5554989	-5.445222451
293.4982979	-5.497986278
293.4410969	-5.497986278
293.383896	-5.761805414
293.326695	-5.761805414
293.269494	-5.603513933
293.2122931	-4.864820352
293.1550921	-4.495473562
293.0978911	-3.651252326
293.0406902	-2.912558746
292.9834892	-2.226628992
292.9262882	-1.065824794
292.8690873	-0.116075904
292.8118863	0.780909158
292.7546853	0.833672986
292.6974843	1.203019776
292.6402834	0.833672986
292.5830824	0.147743232
292.5258814	-0.854769485
292.4686805	-2.437684301
292.4114795	-3.704016154
292.3542785	-5.075875661
292.2970776	-5.814569242
292.2398766	-6.658790477
292.1826756	-6.922609613
292.1254747	-6.869845786
292.0682737	-6.553262822
292.0110727	-5.603513933
291.9538718	-4.653765043
291.8966708	-3.915071462
291.8394698	-3.176377882
291.7822689	-2.384920474
291.7250679	-1.646226893
291.6678669	-1.171352448
291.6106659	-0.854769485
291.553465	-1.013060966
291.496264	-1.276880102
291.439063	-1.593463066
291.3818621	-2.173865165
291.3246611	-2.965322573
291.2674601	-3.862307635
291.2102592	-4.601001216
291.1530582	-5.128639488
291.0958572	-5.234167142
291.0386563	-5.339694797
290.9814553	-5.339694797
290.9242543	-5.339694797
290.8670534	-5.023111834
290.8098524	-4.70652887
290.7526514	-4.389945907
290.6954505	-3.915071462
290.6382495	-3.492960845
290.5810485	-2.64873961
290.5238475	-1.646226893
290.4666466	-0.960297139
290.4094456	-0.432658867
290.3522446	-0.221603558
290.2950437	-0.37989504
290.2378427	-0.802005658
290.1806417	-1.540699238
290.1234408	-2.912558746
290.0662398	-4.548237389
290.0090388	-5.920096896
289.9518379	-6.97537344
289.8946369	-7.397484058
289.8374359	-7.714067021
289.780235	-7.503011712
289.723034	-6.97537344
289.665833	-6.236679859
289.608632	-4.970348006
289.5514311	-3.915071462
289.4942301	-3.070850227
289.4370291	-2.332156646
289.3798282	-1.32964393
289.3226272	-0.538186522
289.2654262	0.042215578
289.2082253	0.306034714
289.1510243	-0.01054825
289.0938233	-0.221603558
289.0366224	-0.643714176
288.9794214	-1.171352448
288.9222204	-2.06833751
288.8650195	-2.912558746
288.8078185	-3.545724672
288.7506175	-4.178890598
288.6934166	-4.495473562
288.6362156	-4.970348006
288.5790146	-5.603513933
288.5218136	-5.867333069
288.4646127	-5.709041587
288.4074117	-5.497986278
288.3502107	-5.181403315
288.2930098	-4.389945907
288.2358088	-3.545724672
288.1786078	-2.226628992
288.1214069	-0.960297139
288.0642059	-0.063312077
288.0070049	0.358798541
287.949804	0.56985385
287.892603	0.675381504
287.835402	0.042215578
287.7782011	-0.74924183
287.7210001	-1.910046029
287.6637991	-3.281905536
287.6065982	-4.389945907
287.5493972	-5.339694797
287.4921962	-5.920096896
287.4349952	-6.447735168
287.3777943	-6.447735168
287.3205933	-6.342207514
287.2633923	-5.445222451
287.2061914	-4.231654426
287.1489904	-3.38743319
287.0917894	-2.543211955
287.0345885	-1.69899072
286.9773875	-0.74924183
286.9201865	-0.274367386
286.8629856	-0.063312077
286.8057846	-0.327131213
286.7485836	-0.590950349
286.6913827	-0.907533312
286.6341817	-1.487935411
286.5769807	-1.962809856
286.5197798	-2.64873961
286.4625788	-3.334669363
286.4053778	-4.020599117
286.3481768	-4.548237389
286.2909759	-5.181403315
286.2337749	-6.02562455
286.1765739	-6.289443686
286.119373	-6.447735168
286.062172	-5.920096896
286.004971	-5.497986278
285.9477701	-4.653765043
285.8905691	-3.862307635
285.8333681	-2.965322573
285.7761672	-1.69899072
285.7189662	-0.696478003
285.6617652	0.147743232
285.6045643	0.306034714
285.5473633	0.622617677
285.4901623	0.464326195
285.4329614	0.147743232
285.3757604	-0.643714176
285.3185594	-2.015573683
285.2613584	-3.229141709
285.2041575	-4.601001216
285.1469565	-5.497986278
285.0897555	-6.500498995
285.0325546	-7.080901094
284.9753536	-7.133664922
284.9181526	-6.922609613
284.8609517	-6.078388378
284.8037507	-5.234167142
284.7465497	-4.231654426
284.6893488	-3.598488499
284.6321478	-2.543211955
284.5749468	-1.69899072
284.5177459	-1.065824794
284.4605449	-0.643714176
284.4033439	-0.538186522
284.346143	-0.37989504
284.288942	-0.327131213
284.231741	-0.116075904
284.17454	-0.327131213
284.1173391	-0.696478003
284.0601381	-1.171352448
284.0029371	-2.06833751
283.9457362	-2.64873961
283.8885352	-3.651252326
283.8313342	-4.70652887
283.7741333	-5.392458624
283.7169323	-5.603513933
283.6597313	-5.65627776
283.6025304	-5.392458624
283.5453294	-4.812056525
283.4881284	-3.96783529
283.4309275	-2.701503437
283.3737265	-1.593463066
283.3165255	-0.432658867
283.2593245	0.253270886
283.2021236	0.833672986
283.1449226	1.097492122
283.0877216	0.991964467
283.0305207	0.675381504
282.9733197	-0.327131213
282.9161187	-1.593463066
282.8589178	-2.965322573
282.8017168	-4.126126771
282.7445158	-5.181403315
282.6873149	-6.236679859
282.6301139	-6.869845786
282.5729129	-6.97537344
282.515712	-6.658790477
282.458511	-5.972860723
282.40131	-5.497986278
282.3441091	-4.917584179
282.2869081	-4.389945907
282.2297071	-3.598488499
282.1725061	-3.176377882
282.1153052	-2.701503437
282.0581042	-2.64873961
282.0009032	-2.543211955
281.9437023	-2.490448128
281.8865013	-2.437684301
281.8293003	-2.64873961
281.7720994	-3.281905536
281.7148984	-3.862307635
281.6576974	-4.495473562
281.6004965	-5.075875661
281.5432955	-5.65627776
281.4860945	-6.447735168
281.4288936	-7.028137267
281.3716926	-7.186428749
281.3144916	-7.080901094
281.2572907	-6.817081958
281.2000897	-6.342207514
281.1428887	-5.603513933
281.0856877	-4.601001216
281.0284868	-3.0180864
280.9712858	-1.382407757
280.9140848	0.042215578
280.8568839	1.203019776
280.7996829	2.047241011
280.7424819	2.574879283
280.685281	2.62764311
280.62808	2.363823974
280.570879	1.150255949
280.5136781	0.094979405
280.4564771	-1.224116275
280.3992761	-2.332156646
280.3420752	-3.281905536
280.2848742	-4.126126771
280.2276732	-4.495473562
280.1704723	-4.653765043
280.1132713	-4.231654426
280.0560703	-3.809543808
279.9988693	-3.440197018
279.9416684	-3.0180864
279.8844674	-2.490448128
279.8272664	-1.646226893
279.7700655	-0.960297139
279.7128645	-0.327131213
279.6556635	0.042215578
279.5984626	0.358798541
279.5412616	0.728145331
279.4840606	0.622617677
279.4268597	0.464326195
279.3696587	-0.327131213
279.3124577	-0.960297139
279.2552568	-1.962809856
279.1980558	-2.754267264
279.1408548	-3.651252326
279.0836539	-4.864820352
279.0264529	-5.709041587
278.9692519	-6.711554304
278.9120509	-6.869845786
278.85485	-7.239192576
278.797649	-7.133664922
278.740448	-6.869845786
278.6832471	-6.02562455
278.6260461	-4.70652887
278.5688451	-3.38743319
278.5116442	-2.06833751
278.4544432	-1.013060966
278.3972422	-0.063312077
278.3400413	0.358798541
278.2828403	0.253270886
278.2256393	-0.327131213
278.1684384	-1.69899072
278.1112374	-2.859794918
278.0540364	-4.020599117
277.9968355	-4.917584179
277.9396345	-6.02562455
277.8824335	-6.764318131
277.8252325	-7.080901094
277.7680316	-7.291956403
277.7108306	-6.711554304
277.6536296	-6.394971341
277.5964287	-5.814569242
277.5392277	-5.28693097
277.4820267	-4.284418253
277.4248258	-3.070850227
277.3676248	-2.121101338
277.3104238	-0.960297139
277.2532229	-0.538186522
277.1960219	0.358798541
277.1388209	0.728145331
277.08162	0.93920064
277.024419	0.411562368
276.967218	-0.168839731
276.910017	-1.118588621
276.8528161	-2.173865165
276.7956151	-3.0180864
276.7384141	-4.33718208
276.6812132	-5.497986278
276.6240122	-6.658790477
276.5668112	-7.291956403
276.5096103	-7.555775539
276.4524093	-7.608539366
276.3952083	-7.34472023
276.3380074	-6.711554304
276.2808064	-5.339694797
276.2236054	-3.598488499
276.1664045	-1.910046029
276.1092035	-0.590950349
276.0520025	0.675381504
275.9948016	1.677894221
275.9376006	1.836185702
275.8803996	1.677894221
275.8231986	0.411562368
275.7659977	-1.171352448
275.7087967	-2.701503437
275.6515957	-4.073362944
275.5943948	-5.023111834
275.5371938	-6.078388378
275.4799928	-6.60602665
275.4227919	-6.922609613
275.3655909	-6.553262822
275.3083899	-6.078388378
275.251189	-5.445222451
275.193988	-5.023111834
275.136787	-4.442709734
275.0795861	-3.440197018
275.0223851	-2.595975782
274.9651841	-1.487935411
274.9079832	-0.802005658
274.8507822	-0.063312077
274.7935812	0.56985385
274.7363802	0.886436813
274.6791793	0.728145331
274.6219783	0.200507059
274.5647773	-0.432658867
274.5075764	-1.224116275
274.4503754	-1.910046029
274.3931744	-2.912558746
274.3359735	-4.231654426
274.2787725	-5.709041587
274.2215715	-6.922609613
274.1643706	-7.608539366
274.1071696	-8.136177638
274.0499686	-8.188941466
273.9927677	-7.92512233
273.9355667	-7.291956403
273.8783657	-5.920096896
273.8211648	-4.231654426
273.7639638	-2.595975782
273.7067628	-1.32964393
273.6495618	0.042215578
273.5923609	1.044728294
273.5351599	1.572366566
273.4779589	1.572366566
273.420758	0.728145331
273.363557	-0.274367386
273.306356	-1.487935411
273.2491551	-2.437684301
273.1919541	-3.756779981
273.1347531	-5.023111834
273.0775522	-5.972860723
273.0203512	-6.500498995
272.9631502	-6.553262822
272.9059493	-6.500498995
272.8487483	-6.236679859
272.7915473	-5.972860723
272.7343464	-5.339694797
272.6771454	-4.548237389
272.6199444	-3.651252326
272.5627434	-2.859794918
272.5055425	-2.121101338
272.4483415	-0.960297139
272.3911405	0.042215578
272.3339396	1.097492122
272.2767386	1.572366566
272.2195376	1.730658048
272.1623367	1.625130394
272.1051357	1.097492122
272.0479347	0.411562368
271.9907338	-1.118588621
271.9335328	-2.595975782
271.8763318	-4.231654426
271.8191309	-5.392458624
271.7619299	-6.394971341
271.7047289	-7.186428749
271.647528	-7.34472023
271.590327	-7.34472023
271.533126	-6.500498995
271.475925	-5.128639488
271.4187241	-3.598488499
271.3615231	-2.121101338
271.3043221	-0.854769485
271.2471212	0.253270886
271.1899202	1.044728294
271.1327192	1.414075085
271.0755183	1.150255949
271.0183173	0.464326195
270.9611163	-0.37989504
270.9039154	-1.224116275
270.8467144	-2.121101338
270.7895134	-3.229141709
270.7323125	-4.231654426
270.6751115	-4.970348006
270.6179105	-5.445222451
270.5607095	-5.497986278
270.5035086	-5.709041587
270.4463076	-5.65627776
270.3891066	-5.497986278
270.3319057	-4.970348006
270.2747047	-4.495473562
270.2175037	-4.020599117
270.1603028	-3.492960845
270.1031018	-3.0180864
270.0459008	-2.226628992
269.9886999	-1.435171584
269.9314989	-0.590950349
269.8742979	-0.221603558
269.817097	-0.063312077
269.759896	-0.116075904
269.702695	-0.538186522
269.6454941	-1.065824794
269.5882931	-2.490448128
269.5310921	-3.915071462
269.4738911	-5.28693097
269.4166902	-6.342207514
269.3594892	-7.239192576
269.3022882	-7.661303194
269.2450873	-7.555775539
269.1878863	-7.34472023
269.1306853	-6.289443686
269.0734844	-5.023111834
269.0162834	-3.545724672
268.9590824	-2.279392819
268.9018815	-0.854769485
268.8446805	0.253270886
268.7874795	0.886436813
268.7302786	1.361311258
268.6730776	0.93920064
268.6158766	0.358798541
268.5586757	-0.37989504
268.5014747	-1.118588621
268.4442737	-2.121101338
268.3870727	-3.281905536
268.3298718	-3.915071462
268.2726708	-4.812056525
268.2154698	-4.970348006
268.1582689	-5.075875661
268.1010679	-5.445222451
268.0438669	-5.339694797
267.986666	-5.181403315
267.929465	-4.812056525
[truncated: 8,001 more rows]
